# Supplementary material for: Crystal structure of bis­(N-tert-butyl­benzamidinium) hexa­chlorido­zirconate(IV) di­chloro­methane disolvate
Source: Acta Crystallogr E Crystallogr Commun. 2016 Mar 2;72(Pt 4):432–5. doi: 10.1107/S2056989016003030 (PMC4910352; doi:10.1107/S2056989016003030)
Supplement: Supplementary file 1 [file e-72-00432-sup1.cif]

##############################################################################
#                                                                            #
# This CIF contains the data in a paper accepted for publication in          #
# Acta Crystallographica Section E. It conforms to the requirements of       #
# Notes for Authors for Acta Crystallographica Section E, and has been       #
# peer reviewed under the auspices of the IUCr Commission on Journals.       #
#                                                                            #
# Full details of the Crystallographic Information File format               #
# are given in the paper "The Crystallographic Information File (CIF):       #
# a New Standard Archive File for Crystallography" by S. R. Hall, F. H.      #
# Allen and I. D. Brown [Acta Cryst. (1991), A47, 655-685].                  #
#                                                                            #
# The current version of the core CIF dictionary is obtainable from          #
# ftp://ftp.iucr.org/pub/cif_core.dic.                                       #
#                                                                            #
# Software is freely available for graphical display of the structure(s)     #
# in this CIF. For information consult the CIF software page                 #
# http://www.iucr.org/resources/cif/software.                                #
#                                                                            #
# This file may be used for bona fide research purposes within the           #
# scientific community so long as proper attribution is given to the journal # 
# article from which it was obtained.                                        #
#                                                                            #
##############################################################################
data_I
_database_code_depnum_ccdc_archive 'CCDC 1454857'
_audit_creation_method     SHELXL-97
_chemical_name_systematic
;
Bis(<i>N</i>-<i>tert</i>-butylbenzamidinium)
hexachloridozirconate(IV) dichloromethane disolvate
;
_chemical_name_common     ?
_chemical_formula_moiety     '2(C11 H17 N2 +), Cl6 Zr 2-, 2(C H2 Cl2)'
_chemical_formula_sum     'C24 H38 Cl10 N4 Zr'
_chemical_formula_iupac     '(C11 H17 N2) [Zr Cl6], 2C H2 Cl2'
_chemical_formula_weight     828.30
_chemical_melting_point     ?
_symmetry_cell_setting     monoclinic
_symmetry_space_group_name_H-M     'P 21/n'
_symmetry_space_group_name_Hall     '-P 2yn'
loop_
    _symmetry_equiv_pos_as_xyz
    'x, y, z'
    '-x+1/2, y+1/2, -z+1/2'
    '-x, -y, -z'
    'x-1/2, -y-1/2, z-1/2'
_cell_length_a     10.443(5)
_cell_length_b     16.154(9)
_cell_length_c     10.891(6)
_cell_angle_alpha     90.00
_cell_angle_beta     91.259(10)
_cell_angle_gamma     90.00
_cell_volume     1836.9(17)
_cell_formula_units_Z     2
_cell_measurement_reflns_used     2094
_cell_measurement_theta_min     2.256
_cell_measurement_theta_max     21.945
_cell_measurement_temperature     200(2)
_exptl_crystal_description     block
_exptl_crystal_colour     colorless
_exptl_crystal_size_max     0.20
_exptl_crystal_size_mid     0.20
_exptl_crystal_size_min     0.15
_exptl_crystal_density_diffrn     1.498
_exptl_crystal_density_meas     ?
_exptl_crystal_density_method     'not measured'
_exptl_crystal_F_000     840
_exptl_absorpt_coefficient_mu     1.048
_exptl_absorpt_correction_type     multi-scan
_exptl_absorpt_process_details
;
(SADABS; Sheldrick, 1996)
;
_exptl_absorpt_correction_T_min     0.8177
_exptl_absorpt_correction_T_max     0.8586
_exptl_special_details     ?
_diffrn_ambient_temperature     200(2)
_diffrn_radiation_type     MoK\a
_diffrn_radiation_wavelength     0.71073
_diffrn_radiation_source     'fine-focus sealed tube'
_diffrn_radiation_monochromator     graphite
_diffrn_measurement_device_type     'Bruker SMART area-detector'
_diffrn_measurement_method     '\f and \w scan'
_diffrn_detector_area_resol_mean     ?
_diffrn_reflns_number     10309
_diffrn_reflns_av_R_equivalents     0.0614
_diffrn_reflns_av_sigmaI/netI     0.0676
_diffrn_reflns_theta_min     2.26
_diffrn_reflns_theta_max     25.50
_diffrn_reflns_theta_full     25.50
_diffrn_measured_fraction_theta_max     0.996
_diffrn_measured_fraction_theta_full     0.996
_diffrn_reflns_limit_h_min     -10
_diffrn_reflns_limit_h_max     12
_diffrn_reflns_limit_k_min     -19
_diffrn_reflns_limit_k_max     15
_diffrn_reflns_limit_l_min     -12
_diffrn_reflns_limit_l_max     13
_diffrn_standards_number     ?
_diffrn_standards_interval_count     ?
_diffrn_standards_interval_time     ?
_diffrn_standards_decay_%     ?
_refine_special_details
;
 Refinement of F^2^ against ALL reflections.  The weighted R-factor wR and
 goodness of fit S are based on F^2^, conventional R-factors R are based
 on F, with F set to zero for negative F^2^. The threshold expression of
 F^2^ > 2sigma(F^2^) is used only for calculating R-factors(gt) etc. and is
 not relevant to the choice of reflections for refinement.  R-factors based
 on F^2^ are statistically about twice as large as those based on F, and R-
 factors based on ALL data will be even larger.
;
_reflns_number_total     3410
_reflns_number_gt     2255
_reflns_threshold_expression     >2sigma(I)
_refine_ls_structure_factor_coef     Fsqd
_refine_ls_matrix_type     full
_refine_ls_R_factor_all     0.1045
_refine_ls_R_factor_gt     0.0714
_refine_ls_wR_factor_gt     0.1839
_refine_ls_wR_factor_ref     0.2132
_refine_ls_goodness_of_fit_ref     1.003
_refine_ls_restrained_S_all     1.004
_refine_ls_number_reflns     3410
_refine_ls_number_parameters     181
_refine_ls_number_restraints     1
_refine_ls_hydrogen_treatment     constr
_refine_ls_weighting_scheme     calc
_refine_ls_weighting_details
         'calc w=1/[\s^2^(Fo^2^)+(0.1176P)^2^+2.8350P] where P=(Fo^2^+2Fc^2^)/3'
_atom_sites_solution_hydrogens     geom
_atom_sites_solution_primary     direct
_atom_sites_solution_secondary     difmap
_refine_ls_shift/su_max     0.001
_refine_ls_shift/su_mean     0.000
_refine_diff_density_max     1.731
_refine_diff_density_min     -0.897
_refine_ls_extinction_method     none
_refine_ls_extinction_coef     ?
loop_
    _atom_type_symbol
    _atom_type_description
    _atom_type_scat_dispersion_real
    _atom_type_scat_dispersion_imag
    _atom_type_scat_source
    'C' 'C' 0.0033 0.0016
                         'International Tables Vol C Tables 4.2.6.8 and 6.1.1.4'
    'H' 'H' 0.0000 0.0000
                         'International Tables Vol C Tables 4.2.6.8 and 6.1.1.4'
    'N' 'N' 0.0061 0.0033
                         'International Tables Vol C Tables 4.2.6.8 and 6.1.1.4'
    'Cl' 'Cl' 0.1484 0.1585
                         'International Tables Vol C Tables 4.2.6.8 and 6.1.1.4'
    'Zr' 'Zr' -2.9673 0.5597
                         'International Tables Vol C Tables 4.2.6.8 and 6.1.1.4'
_computing_data_collection
;
SMART (Bruker, 2000)
;
_computing_cell_refinement
;
SAINT (Bruker, 2000)
;
_computing_data_reduction
;
SAINT (Bruker, 2000)
;
_computing_structure_solution
;
SHELXS97 (Sheldrick, 2008)
;
_computing_structure_refinement
;
SHELXL97 (Sheldrick, 2008)
;
_computing_molecular_graphics
;
SHELXTL/PC (Sheldrick, 2008)
;
_computing_publication_material
;
SHELXL97 (Sheldrick, 2008)
;
loop_
    _atom_site_type_symbol
    _atom_site_label
    _atom_site_fract_x
    _atom_site_fract_y
    _atom_site_fract_z
    _atom_site_U_iso_or_equiv
    _atom_site_adp_type
    _atom_site_calc_flag
    _atom_site_refinement_flags
    _atom_site_occupancy
    _atom_site_symmetry_multiplicity
    _atom_site_disorder_assembly
    _atom_site_disorder_group
    Zr Zr1 1.0000 0.0000 0.5000 0.0430(3) Uani d S 1 2 . .
    Cl Cl1 0.79402(15) 0.05446(10) 0.41944(16) 0.0611(5) Uani d . 1 1 . .
    Cl Cl2 1.08156(15) 0.14274(9) 0.52270(16) 0.0589(5) Uani d . 1 1 . .
    Cl Cl3 0.91663(19) 0.00651(11) 0.70660(16) 0.0667(5) Uani d . 1 1 . .
    N N1 0.7169(5) 0.7997(3) 0.7141(5) 0.0614(15) Uani d . 1 1 . .
    H H1 0.7742 0.8232 0.6673 0.074 Uiso calc R 1 1 . .
    N N2 0.6913(6) 0.7035(4) 0.8664(6) 0.0803(19) Uani d . 1 1 . .
    H H2A 0.6097 0.7159 0.8731 0.096 Uiso calc R 1 1 . .
    H H2B 0.7259 0.6649 0.9135 0.096 Uiso calc R 1 1 . .
    C C1 0.5840(7) 0.8317(4) 0.6987(8) 0.0678(19) Uani d . 1 1 . .
    C C2 0.5393(11) 0.8666(7) 0.8189(11) 0.116(4) Uani d . 1 1 . .
    H H2C 0.5848 0.8390 0.8871 0.175 Uiso calc R 1 1 . .
    H H2D 0.4470 0.8573 0.8258 0.175 Uiso calc R 1 1 . .
    H H2E 0.5571 0.9261 0.8219 0.175 Uiso calc R 1 1 . .
    C C3 0.5923(8) 0.9014(6) 0.6076(10) 0.097(3) Uani d . 1 1 . .
    H H3A 0.6571 0.9413 0.6360 0.145 Uiso calc R 1 1 . .
    H H3B 0.5089 0.9290 0.6000 0.145 Uiso calc R 1 1 . .
    H H3C 0.6161 0.8793 0.5275 0.145 Uiso calc R 1 1 . .
    C C4 0.4977(8) 0.7642(6) 0.6490(11) 0.105(3) Uani d . 1 1 . .
    H H4A 0.5305 0.7441 0.5708 0.157 Uiso calc R 1 1 . .
    H H4B 0.4110 0.7862 0.6360 0.157 Uiso calc R 1 1 . .
    H H4C 0.4954 0.7184 0.7079 0.157 Uiso calc R 1 1 . .
    C C5 0.7605(6) 0.7420(4) 0.7870(7) 0.0595(17) Uani d . 1 1 . .
    C C6 0.8982(7) 0.7194(4) 0.7806(7) 0.0614(17) Uani d . 1 1 . .
    C C7 0.9913(7) 0.7784(5) 0.7678(7) 0.070(2) Uani d . 1 1 . .
    H H7 0.9687 0.8353 0.7640 0.084 Uiso calc R 1 1 . .
    C C8 1.1165(8) 0.7553(6) 0.7606(8) 0.084(2) Uani d . 1 1 . .
    H H8 1.1813 0.7962 0.7540 0.100 Uiso calc R 1 1 . .
    C C9 1.1485(9) 0.6735(6) 0.7630(9) 0.095(3) Uani d . 1 1 . .
    H H9 1.2358 0.6577 0.7575 0.113 Uiso calc R 1 1 . .
    C C10 1.0578(9) 0.6150(6) 0.7731(11) 0.105(3) Uani d . 1 1 . .
    H H10 1.0814 0.5582 0.7733 0.127 Uiso calc R 1 1 . .
    C C11 0.9321(9) 0.6364(5) 0.7831(9) 0.092(3) Uani d . 1 1 . .
    H H11 0.8684 0.5949 0.7916 0.110 Uiso calc R 1 1 . .
    C C12 0.335(2) 0.4738(14) 0.5569(19) 0.248(13) Uani d . 1 1 . .
    H H12A 0.4220 0.4533 0.5391 0.298 Uiso calc R 1 1 . .
    H H12B 0.3246 0.4692 0.6468 0.298 Uiso calc R 1 1 . .
    Cl Cl4 0.2363(6) 0.4119(4) 0.4939(5) 0.232(3) Uani d . 1 1 . .
    Cl Cl5 0.3316(6) 0.5793(3) 0.5205(4) 0.1913(19) Uani d . 1 1 . .
loop_
    _atom_site_aniso_label
    _atom_site_aniso_U_11
    _atom_site_aniso_U_22
    _atom_site_aniso_U_33
    _atom_site_aniso_U_12
    _atom_site_aniso_U_13
    _atom_site_aniso_U_23
    Zr1 0.0361(5) 0.0397(4) 0.0535(5) -0.0011(3) 0.0091(3) -0.0003(3)
    Cl1 0.0445(9) 0.0580(9) 0.0805(11) 0.0060(7) -0.0031(8) -0.0021(8)
    Cl2 0.0490(9) 0.0442(8) 0.0841(12) -0.0066(6) 0.0129(8) -0.0070(7)
    Cl3 0.0766(12) 0.0676(11) 0.0566(10) 0.0072(8) 0.0201(8) 0.0021(8)
    N1 0.043(3) 0.058(3) 0.084(4) 0.001(2) 0.016(3) 0.018(3)
    N2 0.057(4) 0.075(4) 0.110(5) -0.006(3) 0.018(3) 0.037(4)
    C1 0.045(4) 0.056(4) 0.102(6) 0.002(3) 0.015(4) 0.015(4)
    C2 0.096(8) 0.115(8) 0.139(9) 0.037(6) 0.027(7) 0.000(7)
    C3 0.056(5) 0.082(6) 0.154(9) 0.016(4) 0.010(5) 0.048(6)
    C4 0.057(5) 0.091(6) 0.166(10) -0.006(5) -0.006(6) 0.011(6)
    C5 0.049(4) 0.050(4) 0.079(5) -0.006(3) 0.006(3) 0.006(3)
    C6 0.058(4) 0.049(3) 0.078(5) 0.004(3) 0.002(3) 0.013(3)
    C7 0.053(4) 0.061(4) 0.095(5) -0.008(3) 0.004(4) 0.022(4)
    C8 0.056(5) 0.096(6) 0.099(6) -0.009(4) 0.004(4) 0.024(5)
    C9 0.060(5) 0.097(7) 0.127(8) 0.012(5) -0.002(5) 0.027(6)
    C10 0.077(6) 0.076(6) 0.163(10) 0.019(5) -0.001(6) 0.011(6)
    C11 0.076(6) 0.059(5) 0.141(8) 0.004(4) 0.001(5) 0.013(5)
    C12 0.25(2) 0.30(3) 0.191(18) -0.16(2) -0.103(18) 0.103(18)
    Cl4 0.249(6) 0.293(7) 0.155(4) -0.105(6) 0.044(4) -0.005(4)
    Cl5 0.234(5) 0.192(5) 0.148(3) 0.020(4) 0.012(3) -0.025(3)
_geom_special_details
;
 All esds (except the esd in the dihedral angle between two l.s. planes)
 are estimated using the full covariance matrix.  The cell esds are taken
 into account individually in the estimation of esds in distances, angles
 and torsion angles; correlations between esds in cell parameters are only
 used when they are defined by crystal symmetry.  An approximate (isotropic)
 treatment of cell esds is used for estimating esds involving l.s. planes.
;
loop_
    _geom_bond_atom_site_label_1
    _geom_bond_atom_site_label_2
    _geom_bond_site_symmetry_2
    _geom_bond_distance
    _geom_bond_publ_flag
    Zr1 Cl1 . 2.4674(18) y
    Zr1 Cl1 3_756 2.4674(18) ?
    Zr1 Cl2 3_756 2.4687(19) ?
    Zr1 Cl2 . 2.4687(19) y
    Zr1 Cl3 3_756 2.433(2) ?
    Zr1 Cl3 . 2.433(2) y
    N1 C5 . 1.300(8) ?
    N1 C1 . 1.487(9) ?
    N1 H1 . 0.8800 ?
    N2 C5 . 1.299(9) ?
    N2 H2A . 0.8800 ?
    N2 H2B . 0.8800 ?
    C1 C3 . 1.505(11) ?
    C1 C4 . 1.508(12) ?
    C1 C2 . 1.509(13) ?
    C2 H2C . 0.9800 ?
    C2 H2D . 0.9800 ?
    C2 H2E . 0.9800 ?
    C3 H3A . 0.9800 ?
    C3 H3B . 0.9800 ?
    C3 H3C . 0.9800 ?
    C4 H4A . 0.9800 ?
    C4 H4B . 0.9800 ?
    C4 H4C . 0.9800 ?
    C5 C6 . 1.487(10) ?
    C6 C7 . 1.371(10) ?
    C6 C11 . 1.387(10) ?
    C7 C8 . 1.363(11) ?
    C7 H7 . 0.9500 ?
    C8 C9 . 1.364(12) ?
    C8 H8 . 0.9500 ?
    C9 C10 . 1.345(13) ?
    C9 H9 . 0.9500 ?
    C10 C11 . 1.365(13) ?
    C10 H10 . 0.9500 ?
    C11 H11 . 0.9500 ?
    C12 Cl4 . 1.583(17) ?
    C12 Cl5 . 1.75(2) ?
    C12 H12A . 0.9900 ?
    C12 H12B . 0.9900 ?
loop_
    _geom_angle_atom_site_label_1
    _geom_angle_atom_site_label_2
    _geom_angle_atom_site_label_3
    _geom_angle_site_symmetry_1
    _geom_angle_site_symmetry_3
    _geom_angle
    _geom_angle_publ_flag
    Cl3 Zr1 Cl3 3_756 . 180.0000(10)
                                   ?
    Cl3 Zr1 Cl1 3_756 . 90.77(7) ?
    Cl3 Zr1 Cl1 . . 89.23(7) ?
    Cl3 Zr1 Cl1 3_756 3_756 89.23(7) ?
    Cl3 Zr1 Cl1 . 3_756 90.77(7) ?
    Cl1 Zr1 Cl1 . 3_756 180.00(8) ?
    Cl3 Zr1 Cl2 3_756 3_756 89.81(6) ?
    Cl3 Zr1 Cl2 . 3_756 90.19(6) ?
    Cl1 Zr1 Cl2 . 3_756 90.07(6) ?
    Cl1 Zr1 Cl2 3_756 3_756 89.93(6) ?
    Cl3 Zr1 Cl2 3_756 . 90.19(6) ?
    Cl3 Zr1 Cl2 . . 89.81(6) ?
    Cl1 Zr1 Cl2 . . 89.93(6) ?
    Cl1 Zr1 Cl2 3_756 . 90.07(6) ?
    Cl2 Zr1 Cl2 3_756 . 180.00(8) ?
    C5 N1 C1 . . 129.1(6) ?
    C5 N1 H1 . . 115.4 ?
    C1 N1 H1 . . 115.4 ?
    C5 N2 H2A . . 120.0 ?
    C5 N2 H2B . . 120.0 ?
    H2A N2 H2B . . 120.0 ?
    N1 C1 C3 . . 105.5(6) ?
    N1 C1 C4 . . 109.8(6) ?
    C3 C1 C4 . . 110.3(8) ?
    N1 C1 C2 . . 109.7(7) ?
    C3 C1 C2 . . 108.4(8) ?
    C4 C1 C2 . . 112.8(8) ?
    C1 C2 H2C . . 109.5 ?
    C1 C2 H2D . . 109.5 ?
    H2C C2 H2D . . 109.5 ?
    C1 C2 H2E . . 109.5 ?
    H2C C2 H2E . . 109.5 ?
    H2D C2 H2E . . 109.5 ?
    C1 C3 H3A . . 109.5 ?
    C1 C3 H3B . . 109.5 ?
    H3A C3 H3B . . 109.5 ?
    C1 C3 H3C . . 109.5 ?
    H3A C3 H3C . . 109.5 ?
    H3B C3 H3C . . 109.5 ?
    C1 C4 H4A . . 109.5 ?
    C1 C4 H4B . . 109.5 ?
    H4A C4 H4B . . 109.5 ?
    C1 C4 H4C . . 109.5 ?
    H4A C4 H4C . . 109.5 ?
    H4B C4 H4C . . 109.5 ?
    N2 C5 N1 . . 123.9(6) ?
    N2 C5 C6 . . 117.8(6) ?
    N1 C5 C6 . . 118.3(6) ?
    C7 C6 C11 . . 119.5(7) ?
    C7 C6 C5 . . 121.5(6) ?
    C11 C6 C5 . . 118.9(7) ?
    C8 C7 C6 . . 119.9(7) ?
    C8 C7 H7 . . 120.1 ?
    C6 C7 H7 . . 120.1 ?
    C7 C8 C9 . . 120.0(8) ?
    C7 C8 H8 . . 120.0 ?
    C9 C8 H8 . . 120.0 ?
    C10 C9 C8 . . 120.6(9) ?
    C10 C9 H9 . . 119.7 ?
    C8 C9 H9 . . 119.7 ?
    C9 C10 C11 . . 120.6(9) ?
    C9 C10 H10 . . 119.7 ?
    C11 C10 H10 . . 119.7 ?
    C10 C11 C6 . . 119.3(9) ?
    C10 C11 H11 . . 120.4 ?
    C6 C11 H11 . . 120.4 ?
    Cl4 C12 Cl5 . . 120.5(12) ?
    Cl4 C12 H12A . . 107.2 ?
    Cl5 C12 H12A . . 107.2 ?
    Cl4 C12 H12B . . 107.2 ?
    Cl5 C12 H12B . . 107.2 ?
    H12A C12 H12B . . 106.8 ?
loop_
    _geom_hbond_atom_site_label_D
    _geom_hbond_atom_site_label_H
    _geom_hbond_atom_site_label_A
    _geom_hbond_site_symmetry_A
    _geom_hbond_distance_DH
    _geom_hbond_distance_HA
    _geom_hbond_distance_DA
    _geom_hbond_angle_DHA
    N1 H1 Cl2 3_766 0.88 2.64 3.491(6) 162
    N2 H2A Cl2 2_656 0.88 2.60 3.270(7) 133
    N2 H2B Cl1 2_656 0.88 2.56 3.353(7) 150
    C12 H12A Cl5 3_666 0.99 2.72 3.70(2) 171
data_global
_journal_date_recd_electronic     2016-02-01
_journal_date_accepted     2016-02-20
_journal_name_full     'Acta Crystallographica, Section E'
_journal_year     2016
_journal_volume     72
_journal_issue      4
_journal_page_first     432
_journal_page_last     435
_journal_paper_category     GM
_journal_paper_doi     10.1107/S2056989016003030
_journal_coeditor_code     XU5884
_publ_contact_author_name     'Sheng-Di Bai'
_publ_contact_author_address
;
Institute of Applied Chemistry
Shanxi University
Taiyuan 030006
People's Republic of China
;
_publ_contact_author_email
;
sdbai@sxu.edu.cn
;
_publ_contact_author_fax     ?
_publ_contact_author_phone     ?
_publ_section_title
;
Crystal structure of bis(<i>N</i>-<i>tert</i>-butylbenzamidinium)
hexachloridozirconate(IV) dichloromethane disolvate
;
loop_
    _publ_author_name
    _publ_author_footnote
    _publ_author_address
    'Jiang, Zhi-Hao' .
;
Institute of Applied Chemistry
Shanxi University
Taiyuan 030006
People's Republic of China
;
    'Zhao, Jian-Ping' .
;
Institute of Applied Chemistry
Shanxi University
Taiyuan 030006
People's Republic of China
;
    'Ma, Xiu-Ming' .
;
Institute of Applied Chemistry
Shanxi University
Taiyuan 030006
People's Republic of China
;
    'Bai, Sheng-Di' .
;
Institute of Applied Chemistry
Shanxi University
Taiyuan 030006
People's Republic of China
;
_publ_section_synopsis
;
In the crystal of the title complex salt, the amidinium cations and the
centrosymmetric Zr^IV^ complex anions are linked by N---H...Cl hydrogen bonds,
forming a two-dimensional network extending along the <i>b</i>-axis direction.
;
