# Supplementary material for: Crystal structure of bis­(N-tert-butyl­benzamidinium) hexa­chlorido­zirconate(IV) di­chloro­methane disolvate
Source: Acta Crystallogr E Crystallogr Commun. 2016 Mar 2;72(Pt 4):432–5. doi: 10.1107/S2056989016003030 (PMC4910352; doi:10.1107/S2056989016003030)
Supplement: Supplementary file 2 [file e-72-00432-Isup2.hkl]

# 
# h,k,l, Fc-squared, Fo-squared, sigma(Fo-squared) and status flag 
# 
data_I
_shelx_title ' s953b in P2(1)/n' 
_shelx_refln_list_code          4 
_shelx_F_calc_maximum      198.07 
_exptl_crystal_F_000       840.00 
_reflns_d_resolution_high  0.8255 
 
loop_ 
 _symmetry_equiv_pos_as_xyz 
 'x, y, z' 
 '-x+1/2, y+1/2, -z+1/2' 
 '-x, -y, -z' 
 'x-1/2, -y-1/2, z-1/2' 
 
_cell_length_a    10.4434 
_cell_length_b    16.1544 
_cell_length_c    10.8909 
_cell_angle_alpha  90.000 
_cell_angle_beta   91.259 
_cell_angle_gamma  90.000 
 
_shelx_F_squared_multiplier     1.000 
 
loop_ 
 _refln_index_h 
 _refln_index_k 
 _refln_index_l 
 _refln_F_squared_calc 
 _refln_F_squared_meas 
 _refln_F_squared_sigma 
 _refln_observed_status 
   2   0   0     1747.54     3461.07    200.66 o 
   4   0   0     2280.73     2566.61     99.03 o 
   6   0   0      615.72      680.13     32.85 o 
   8   0   0        2.05       23.74     32.27 o 
  10   0   0     2403.66     2641.05    152.19 o 
  12   0   0      367.99      408.25     67.05 o 
   1   1   0    15797.75    18228.03    549.96 o 
   2   1   0      705.16     1392.12     56.86 o 
   3   1   0      293.91      199.30     11.52 o 
   4   1   0     2173.87     3208.54    136.61 o 
   5   1   0     3138.38     3261.18     88.91 o 
   6   1   0      194.10      179.47     10.19 o 
   7   1   0        6.74      -10.11      6.74 o 
   8   1   0        1.69        2.38     15.19 o 
   9   1   0      995.52      948.75     50.60 o 
  10   1   0       76.07       76.04     22.30 o 
  11   1   0      607.70      643.97     46.07 o 
  12   1   0        0.79      -12.43     31.14 o 
   0   2   0     5167.25     6252.93    361.86 o 
   1   2   0      130.57      269.22     22.74 o 
   3   2   0    15414.14    17775.16    797.59 o 
   4   2   0      795.64      796.98     31.29 o 
   5   2   0       61.37      152.43     24.74 o 
   6   2   0      624.83      738.21     29.57 o 
   7   2   0       89.87       83.42     11.46 o 
   8   2   0        3.82       24.79     10.66 o 
   9   2   0       29.44       10.95     18.28 o 
  10   2   0      541.83      550.19     40.86 o 
  11   2   0      174.07      220.62     29.57 o 
  12   2   0       36.22       32.03     23.37 o 
   1   3   0    22746.06    27784.79   1130.97 o 
   2   3   0      268.56      189.90     12.04 o 
   3   3   0      803.45     1047.50     83.65 o 
   4   3   0      374.84      406.03     87.62 o 
   5   3   0     1417.42     1980.88    111.75 o 
   6   3   0      453.60      423.56     23.46 o 
   7   3   0      161.33      173.46     15.37 o 
   8   3   0       49.60       93.88     18.77 o 
   9   3   0      832.75      851.45     48.74 o 
  10   3   0       60.25       11.17     18.79 o 
  11   3   0       95.00       83.53     23.52 o 
  12   3   0        4.32       -8.84     20.97 o 
   0   4   0     2779.67     4623.90    270.89 o 
   1   4   0     4387.65     5311.99    220.04 o 
   2   4   0     1374.09     1250.70     46.26 o 
   3   4   0      906.94     1063.64     54.96 o 
   4   4   0     3932.01     4425.47    155.30 o 
   5   4   0      993.54      998.18     39.53 o 
   6   4   0     3119.32     3285.79    113.10 o 
   7   4   0        0.79       -9.89      9.37 o 
   8   4   0     1972.46     1872.40     65.93 o 
   9   4   0      203.04      207.22     26.40 o 
  10   4   0      696.95      709.08     47.18 o 
  11   4   0       25.52        9.55     19.95 o 
  12   4   0       56.80       23.77     32.97 o 
   1   5   0    11052.06    13916.34    569.33 o 
   2   5   0     1826.32     2622.30    133.14 o 
   3   5   0     6434.76     7383.42    235.52 o 
   4   5   0      268.35      222.60     17.31 o 
   5   5   0      484.20      597.90     44.89 o 
   6   5   0      286.90      318.73     21.43 o 
   7   5   0      338.98      373.37     24.81 o 
   8   5   0      759.20      850.41     40.91 o 
   9   5   0      200.30      356.91     32.21 o 
  10   5   0       54.55       72.97     23.85 o 
  11   5   0      353.45      340.76     40.78 o 
  12   5   0        1.60        0.56     23.97 o 
   0   6   0     1122.35     2044.74    125.41 o 
   1   6   0     4829.35     5565.30    231.39 o 
   2   6   0    11475.72    12369.55    425.60 o 
   3   6   0     1866.34     2132.89     69.51 o 
   5   6   0      241.05      230.09     35.38 o 
   6   6   0        0.23       33.89     10.70 o 
   7   6   0        2.35        7.43     10.41 o 
   8   6   0       21.27       44.47     13.49 o 
   9   6   0      629.76      698.52     37.37 o 
  10   6   0      179.11      194.19     26.44 o 
  11   6   0       17.79       18.46     22.66 o 
  12   6   0      401.64      446.26     46.14 o 
   1   7   0     5606.58     6765.30    280.94 o 
   2   7   0     1164.48     1471.95     56.56 o 
   3   7   0     3237.68     3751.84    134.49 o 
   4   7   0     1027.34     1140.52     51.55 o 
   5   7   0      548.19      639.14     25.14 o 
   6   7   0      321.25      395.64     25.02 o 
   7   7   0       43.32       49.05     18.96 o 
   8   7   0      184.34      243.74     21.92 o 
   9   7   0      444.79      511.94     31.67 o 
  10   7   0        6.39        5.06     20.88 o 
  11   7   0      424.41      402.15     45.21 o 
   0   8   0     4221.45     4796.13    285.94 o 
   1   8   0       44.69       97.10     13.21 o 
   2   8   0    14691.16    16831.27    690.52 o 
   3   8   0      353.27      416.90     23.21 o 
   4   8   0      187.38      247.94     22.73 o 
   5   8   0       20.38       61.34     12.51 o 
   6   8   0      120.64      175.15     18.13 o 
   7   8   0      149.81      146.16     18.24 o 
   8   8   0      649.25      652.91     36.11 o 
   9   8   0       20.82        4.68     21.36 o 
  10   8   0       85.74       78.15     61.54 o 
  11   8   0       41.62       42.57     24.91 o 
   1   9   0     1865.48     2161.75     96.36 o 
   2   9   0      211.57      340.67     25.42 o 
   3   9   0     2224.36     2668.29     99.07 o 
   4   9   0      154.29      144.81     14.38 o 
   5   9   0       31.10       51.26     18.07 o 
   6   9   0       47.12       46.53     14.26 o 
   7   9   0     1467.79     1398.81     58.34 o 
   8   9   0      204.61      244.69     23.52 o 
   9   9   0      109.83      105.72     19.19 o 
  10   9   0       75.70       87.09     50.17 o 
  11   9   0      258.14      257.91     36.48 o 
   0  10   0      278.43      399.98     38.46 o 
   1  10   0      183.34      267.69     22.58 o 
   2  10   0     1321.56     1637.58     76.49 o 
   3  10   0      103.18      264.17     20.43 o 
   4  10   0      438.50      528.21     28.32 o 
   5  10   0       33.47       65.95     24.69 o 
   6  10   0      747.78      825.94     51.51 o 
   7  10   0       30.10        7.11     13.32 o 
   8  10   0      468.41      497.91     36.08 o 
   9  10   0        8.13       -0.13     13.80 o 
  10  10   0       72.83       65.56     29.31 o 
   1  11   0      692.51      895.66     48.23 o 
   2  11   0      158.13      252.51     23.90 o 
   3  11   0     1615.13     1668.66     67.60 o 
   4  11   0      138.50      145.07     16.18 o 
   5  11   0      231.27      295.64     24.80 o 
   6  11   0       87.09       60.84     20.40 o 
   7  11   0      856.02      950.91     58.34 o 
   8  11   0        8.25       -6.99     12.36 o 
   9  11   0       70.66       69.42     18.83 o 
  10  11   0       34.95       29.54     16.90 o 
   0  12   0      765.36      955.82     72.91 o 
   1  12   0      105.06      162.56     19.98 o 
   2  12   0     1277.83     1391.36     69.03 o 
   3  12   0      676.60      929.13     43.62 o 
   4  12   0      154.81      188.49     21.41 o 
   5  12   0       32.90       39.19     11.98 o 
   6  12   0      170.78      209.68     62.87 o 
   7  12   0       18.56       32.24     17.11 o 
   8  12   0      442.37      498.69     63.21 o 
   9  12   0        5.97       13.18     17.50 o 
   1  13   0     2059.34     2259.70    104.98 o 
   2  13   0      412.73      445.35     40.47 o 
   3  13   0      693.58      770.97     39.22 o 
   4  13   0     1489.28     1539.21     78.56 o 
   5  13   0       14.17       23.50     15.79 o 
   6  13   0      240.04      242.04     30.15 o 
   7  13   0       36.40       40.59     18.28 o 
   8  13   0        9.23       -5.47     14.96 o 
   9  13   0       46.71       35.88     20.30 o 
   0  14   0     2610.90     2868.12    185.61 o 
   1  14   0       55.59       53.31     16.42 o 
   2  14   0     1229.83     1330.98     68.68 o 
   3  14   0       79.45       90.02     15.47 o 
   4  14   0       76.80       98.45     17.45 o 
   5  14   0       18.05       41.77     17.80 o 
   6  14   0       11.23       -2.98     15.25 o 
   7  14   0       36.04       20.85     17.67 o 
   8  14   0       11.39       24.51     26.42 o 
   1  15   0     1383.39     1485.60     76.14 o 
   2  15   0      275.82      316.25     31.60 o 
   3  15   0      114.50      135.91     18.47 o 
   4  15   0        1.93      -14.80      9.87 o 
   5  15   0       31.14       15.84     16.86 o 
   6  15   0       52.46       22.02     18.56 o 
   7  15   0        6.12       -2.20     16.34 o 
   8  15   0       58.11       19.87     18.48 o 
   0  16   0      679.06      744.79     66.89 o 
   1  16   0      111.50      157.92     56.02 o 
   2  16   0       55.37      111.85     35.74 o 
   3  16   0       24.80       24.69     13.44 o 
   4  16   0      261.95      282.51     26.37 o 
   5  16   0       20.02       14.76     25.25 o 
   6  16   0       98.17       88.71     23.09 o 
   7  16   0       15.34        8.39     18.29 o 
   1  17   0      101.68      119.91     38.63 o 
   2  17   0        6.69        1.92     12.75 o 
   3  17   0       56.54       78.12     19.28 o 
   4  17   0        0.44      -15.07     19.90 o 
   5  17   0      381.81      321.48     85.78 o 
   6  17   0        1.54        0.71     19.69 o 
   0  18   0      239.18      183.27     37.46 o 
   1  18   0       14.21        6.63     15.08 o 
   2  18   0       84.68       76.24     17.84 o 
   3  18   0       38.87       34.52     15.67 o 
   4  18   0      166.11      194.91     43.31 o 
   1  19   0      181.88      169.17     30.10 o 
   2  19   0       83.42       65.07     18.63 o 
   3  19   0       54.18       63.90     18.51 o 
 -11   0   1      763.87      749.90     70.67 o 
  -9   0   1     1519.55     1830.37    111.13 o 
  -7   0   1        1.75       28.61     22.11 o 
  -5   0   1       17.52       40.53     15.03 o 
   1   0   1    17008.84    22290.51   3030.82 o 
   3   0   1    10644.52    10603.47    455.56 o 
   5   0   1     9318.49    10839.54    404.57 o 
   7   0   1     1197.41     1459.75     71.56 o 
   9   0   1      246.23      316.99     42.78 o 
  11   0   1      238.10      229.06     42.14 o 
 -12   1   1      199.68      150.42     29.27 o 
 -11   1   1      170.00      190.15     28.72 o 
 -10   1   1     1916.10     1801.10     83.32 o 
  -9   1   1       44.78       36.30     19.91 o 
  -8   1   1       17.64       22.44     16.85 o 
  -7   1   1       57.12       93.34     11.81 o 
  -6   1   1      522.94      491.05     31.54 o 
  -5   1   1      100.73       94.44     15.95 o 
  -3   1   1      760.64     1241.34     72.91 o 
  -2   1   1    14138.54    11010.64    320.22 o 
  -1   1   1      364.73      488.20     36.20 o 
   0   1   1     6509.17     8871.53    472.06 o 
   1   1   1      119.56       97.17      6.71 o 
   2   1   1    12439.44    10349.46    313.32 o 
   3   1   1     2895.44     3850.84    126.03 o 
   4   1   1     5450.29     6052.58    197.70 o 
   5   1   1     1497.66     1223.44     57.24 o 
   6   1   1       49.80       55.04     13.32 o 
   7   1   1      910.23      845.10     36.72 o 
   8   1   1      177.33      206.03     23.73 o 
   9   1   1       94.15       79.81     20.80 o 
  10   1   1      833.02      849.45     50.83 o 
  11   1   1       18.26       23.15     20.32 o 
  12   1   1      101.43       91.46     25.32 o 
 -12   2   1       32.02      -25.40     21.18 o 
 -11   2   1      473.15      448.56     39.46 o 
 -10   2   1        6.72      -29.15     19.44 o 
  -9   2   1     1388.53     1367.25     64.36 o 
  -8   2   1        1.09        6.07     10.49 o 
  -7   2   1      901.59      900.90     35.97 o 
  -6   2   1      198.45      254.39     12.91 o 
  -5   2   1     6221.81     7458.49    229.90 o 
  -4   2   1    11097.92    11148.40    291.19 o 
  -3   2   1      160.27      451.33     37.72 o 
  -2   2   1      613.37      349.68     18.29 o 
  -1   2   1    14059.94    16677.78    679.53 o 
   0   2   1       11.95       30.56     12.54 o 
   1   2   1      617.99     1112.76     82.79 o 
   2   2   1      402.89      303.63     63.71 o 
   3   2   1    21512.84    20547.59    656.23 o 
   4   2   1     2555.61     1924.64     81.16 o 
   5   2   1     2522.75     2318.32     80.20 o 
   6   2   1      431.12      558.26     28.63 o 
   7   2   1       40.52       29.03     15.61 o 
   8   2   1       14.11        9.80     16.00 o 
   9   2   1     1105.68     1139.91     56.77 o 
  10   2   1      399.24      415.17     35.56 o 
  11   2   1       35.67       -6.28     19.53 o 
  12   2   1        0.00       -5.30     21.39 o 
 -12   3   1       11.09      -39.82     26.55 o 
 -11   3   1      137.03      118.33     26.13 o 
 -10   3   1      738.09      722.04     47.77 o 
  -9   3   1        3.74      -11.77     17.69 o 
  -8   3   1     3443.84     3658.37    116.95 o 
  -7   3   1     1124.36     1269.40     46.94 o 
  -6   3   1     3379.22     3943.64    108.35 o 
  -5   3   1     3371.99     2888.62    114.02 o 
  -2   3   1      192.49      513.69     52.26 o 
  -1   3   1      310.38      349.29     25.08 o 
   0   3   1       29.05       22.69     15.72 o 
   1   3   1      351.57      373.18     29.15 o 
   2   3   1     7420.44     8174.68    231.16 o 
   3   3   1     1040.90     1149.47     42.46 o 
   4   3   1    20137.68    20650.56    662.72 o 
   5   3   1      278.17      431.02     25.51 o 
   6   3   1     2634.03     2923.86    100.70 o 
   7   3   1       42.33       79.68     11.90 o 
   8   3   1      113.02      188.32     33.84 o 
   9   3   1       19.99        8.04     18.07 o 
  10   3   1       80.53      108.58     23.22 o 
  11   3   1       49.28       62.05     22.05 o 
  12   3   1        1.57       -4.00     22.97 o 
 -12   4   1       18.52      -20.92     25.63 o 
 -11   4   1      221.92      185.18     42.58 o 
 -10   4   1        8.97        3.11     18.23 o 
  -9   4   1      847.42      803.22     48.70 o 
  -8   4   1      155.39      167.63     20.58 o 
  -7   4   1     2112.17     2581.79    129.22 o 
  -6   4   1      328.31      353.18     25.48 o 
  -5   4   1     1362.07     1594.09     53.48 o 
  -4   4   1       12.69       68.74     20.25 o 
  -2   4   1    10425.74    10750.63    335.01 o 
  -1   4   1        1.43       20.73     11.71 o 
   0   4   1      110.15      125.75     15.38 o 
   1   4   1     4312.23     3989.35    123.40 o 
   2   4   1      727.61      592.93     41.51 o 
   3   4   1     1317.71     1547.87     99.83 o 
   4   4   1     1451.07     1272.18     98.67 o 
   5   4   1     4708.11     5275.41    175.74 o 
   6   4   1      845.47      779.77     45.48 o 
   7   4   1      603.45      757.19     36.16 o 
   8   4   1      577.79      601.72     32.37 o 
   9   4   1      242.12      258.70     27.60 o 
  10   4   1        5.87      -17.85     17.87 o 
  11   4   1       20.81       20.59     22.85 o 
  12   4   1        9.85       40.05     26.34 o 
 -12   5   1       68.42       15.76     28.07 o 
 -11   5   1        0.70       29.25     19.94 o 
 -10   5   1      591.82      559.63     40.97 o 
  -9   5   1     1379.61     1297.96     50.74 o 
  -8   5   1      706.84      727.73     34.85 o 
  -7   5   1       70.59       76.22     26.94 o 
  -6   5   1     1400.67     1841.09     58.01 o 
  -5   5   1      160.43      287.72     67.22 o 
  -4   5   1     1350.29     1745.17     82.98 o 
  -3   5   1     1147.64     1444.59     71.42 o 
  -2   5   1      795.29      756.64     42.14 o 
  -1   5   1     3080.08     3806.70    269.05 o 
   0   5   1    13169.84    11564.11    528.57 o 
   1   5   1     6552.64     7601.70    312.98 o 
   2   5   1     2809.15     3189.76    116.37 o 
   3   5   1        0.23       14.93     18.47 o 
   4   5   1     5378.81     5286.55    152.39 o 
   5   5   1      552.96     1075.79     66.59 o 
   6   5   1     1154.32     1218.51     48.54 o 
   7   5   1      202.64      280.02     22.28 o 
   8   5   1      608.31      549.96     30.65 o 
   9   5   1      139.32      164.14     31.59 o 
  10   5   1       43.58       42.14     20.75 o 
  11   5   1       10.89       -7.94     20.97 o 
  12   5   1      158.89      172.43     32.47 o 
 -12   6   1       16.04       20.17     30.43 o 
 -11   6   1      280.07      261.78     31.45 o 
 -10   6   1       84.70       81.03     22.61 o 
  -9   6   1     1082.34     1012.60     43.66 o 
  -8   6   1      398.13      421.41     26.36 o 
  -7   6   1      682.75      789.08     37.76 o 
  -6   6   1      719.81      833.51     64.66 o 
  -5   6   1       42.75       67.25     21.92 o 
  -4   6   1     1308.02     1250.12     41.55 o 
  -2   6   1     2966.98     3342.68    142.60 o 
  -1   6   1     6480.32     7616.80    314.64 o 
   0   6   1      809.48     1047.34     48.71 o 
   1   6   1    15338.01    16428.85    672.08 o 
   2   6   1     1904.56     2105.17     68.59 o 
   3   6   1     7686.99     7855.26    241.58 o 
   4   6   1      110.11      186.71     23.74 o 
   5   6   1      533.37      789.04     28.16 o 
   6   6   1      977.28     1070.59     68.72 o 
   7   6   1      553.20      645.14     33.54 o 
   8   6   1      527.62      555.86     31.75 o 
   9   6   1        9.37       26.10     19.75 o 
  10   6   1        2.99        7.63     22.27 o 
  11   6   1      462.90      499.31     45.65 o 
 -11   7   1       47.79       38.68     22.70 o 
 -10   7   1      118.22      111.00     25.12 o 
  -9   7   1       41.87       43.93     26.67 o 
  -8   7   1     1491.53     1436.38     59.30 o 
  -7   7   1      125.79      125.35     17.34 o 
  -6   7   1        2.17       11.24      8.65 o 
  -5   7   1       10.65      432.09     67.22 o 
  -4   7   1      199.71      321.54     21.53 o 
  -3   7   1      172.75      213.05     15.23 o 
  -2   7   1     1544.96     2523.88    114.71 o 
  -1   7   1     1739.58     2056.23     90.33 o 
   0   7   1     6865.28     7167.69    297.38 o 
   1   7   1       43.92       82.28     10.76 o 
   2   7   1    11154.09    11996.69    415.34 o 
   3   7   1      371.16      349.34     18.69 o 
   4   7   1       72.06      129.43     27.42 o 
   5   7   1      614.39      726.59     28.71 o 
   6   7   1        0.89        0.11     15.06 o 
   7   7   1       85.51       53.97     15.80 o 
   8   7   1        0.11        6.47     16.70 o 
   9   7   1       63.46       43.79     18.99 o 
  10   7   1      153.36      171.49     34.27 o 
  11   7   1       38.18        6.50     22.91 o 
 -11   8   1      370.07      360.42     41.32 o 
 -10   8   1       90.86       60.84     33.11 o 
  -9   8   1      251.76      212.16     22.54 o 
  -8   8   1       46.31      -11.33     25.10 o 
  -7   8   1      833.17      892.77     42.57 o 
  -6   8   1        7.66       -4.84      7.20 o 
  -5   8   1      338.71      322.95     20.11 o 
  -4   8   1      147.07      178.01     16.37 o 
  -3   8   1     1676.02     2181.57     96.68 o 
  -2   8   1      266.22      331.54     41.97 o 
  -1   8   1     1513.81     2086.56     92.45 o 
   0   8   1       45.68       61.26     10.85 o 
   1   8   1     5963.61     6398.59    266.99 o 
   2   8   1     2203.56     2220.75     82.85 o 
   3   8   1     3938.45     3852.84    138.48 o 
   4   8   1      295.57      360.89     27.23 o 
   5   8   1        6.56       17.23      7.18 o 
   6   8   1        1.73       48.10     24.07 o 
   7   8   1      651.11      665.57     35.75 o 
   8   8   1        1.42       -2.97     14.26 o 
   9   8   1       38.21       18.88     22.50 o 
  10   8   1       84.81       42.73     69.73 o 
  11   8   1      185.26      193.41     32.77 o 
 -11   9   1       53.81       12.31     24.93 o 
 -10   9   1      213.82      191.74     38.57 o 
  -9   9   1       42.84       36.28     14.35 o 
  -8   9   1     1247.62     1125.18     51.35 o 
  -7   9   1       49.41       36.35     17.25 o 
  -6   9   1      164.22      186.13     23.94 o 
  -5   9   1       18.09       -0.56      8.40 o 
  -4   9   1       59.60      111.08     14.44 o 
  -3   9   1      112.72      246.23     18.53 o 
  -2   9   1     1351.95     1739.10     79.41 o 
  -1   9   1      160.47      182.13     17.76 o 
   0   9   1      607.43      793.78     41.38 o 
   1   9   1      287.38      229.55     20.08 o 
   2   9   1     5696.41     5738.46    203.78 o 
   3   9   1     1750.19     2111.44     80.16 o 
   4   9   1      855.10      989.81     42.34 o 
   5   9   1       56.64      107.70     14.87 o 
   6   9   1     1553.18     1619.66     70.84 o 
   7   9   1       25.73       28.74     13.53 o 
   8   9   1      355.83      316.25     60.41 o 
   9   9   1      252.52      214.80     24.31 o 
  10   9   1       18.16       69.96     29.32 o 
  11   9   1        0.35      -18.28     27.07 o 
 -10  10   1       23.85       16.85     15.20 o 
  -9  10   1      591.79      593.05     39.54 o 
  -8  10   1        3.07       29.64     15.17 o 
  -7  10   1     2231.12     2264.45    112.85 o 
  -6  10   1      611.21      508.47     39.26 o 
  -5  10   1      630.50      664.20     33.13 o 
  -4  10   1       69.43       81.39     12.61 o 
  -3  10   1     1081.88     1559.70     98.90 o 
  -2  10   1      442.39      560.79     33.99 o 
  -1  10   1      410.91      530.14     40.47 o 
   0  10   1      402.20      455.60     29.44 o 
   1  10   1     1799.87     2004.76     90.93 o 
   2  10   1      547.12      602.99     35.08 o 
   3  10   1     2948.98     3082.85    114.23 o 
   4  10   1      137.41      124.31     21.50 o 
   5  10   1      650.13      602.33     30.73 o 
   6  10   1      326.88      308.95     27.18 o 
   7  10   1     1302.02     1250.16     70.93 o 
   8  10   1      256.60      236.81     48.23 o 
   9  10   1        3.93        5.06     13.35 o 
  10  10   1        0.05        0.04     25.89 o 
 -10  11   1       45.81       38.18     19.32 o 
  -9  11   1        2.43       10.17     16.23 o 
  -8  11   1     1107.36     1121.17     66.43 o 
  -7  11   1      131.56      147.94     24.41 o 
  -6  11   1      705.26      784.54     73.74 o 
  -5  11   1      135.30      128.01     17.56 o 
  -4  11   1      234.43      348.43     27.66 o 
  -3  11   1        5.11        4.16      9.90 o 
  -2  11   1      134.58      272.70     24.28 o 
  -1  11   1       23.10       32.06     17.06 o 
   0  11   1       26.02       39.16     17.56 o 
   1  11   1       99.15      125.17     21.74 o 
   2  11   1     4100.70     4208.74    153.65 o 
   3  11   1     1135.90      997.84     44.61 o 
   4  11   1      968.65     1129.44     49.12 o 
   5  11   1        6.31        1.67      9.49 o 
   6  11   1     1194.37     1121.45     64.28 o 
   7  11   1       28.92       27.01     14.54 o 
   8  11   1      210.05      216.70     24.49 o 
   9  11   1       12.03       14.87     14.27 o 
  10  11   1        8.51        6.29     28.60 o 
  -9  12   1      231.62      240.50     31.49 o 
  -8  12   1       46.49       22.64     25.58 o 
  -7  12   1      857.78      718.72     51.10 o 
  -6  12   1        4.87       14.80     14.83 o 
  -5  12   1       29.28       42.19     23.91 o 
  -4  12   1     1324.73     1417.37     60.27 o 
  -3  12   1      693.95      932.12     44.06 o 
  -2  12   1      413.20      404.96     31.71 o 
  -1  12   1      214.86      261.77     25.04 o 
   0  12   1       95.16      107.75     20.07 o 
   1  12   1      668.61      647.42     38.90 o 
   2  12   1       86.97       67.34     13.38 o 
   3  12   1     1776.89     2022.76     80.52 o 
   4  12   1      595.94      567.36     31.86 o 
   5  12   1      608.05      608.56     44.08 o 
   6  12   1      249.97      240.23     29.62 o 
   7  12   1      245.44      176.06     46.99 o 
   8  12   1        6.30       -1.81     14.33 o 
   9  12   1        5.48       -4.90     13.55 o 
  -9  13   1        1.97       -7.00     16.74 o 
  -8  13   1      190.30      171.24     28.28 o 
  -7  13   1      239.60      214.79     29.56 o 
  -6  13   1       44.25       60.62     18.39 o 
  -5  13   1        0.55       27.78     12.04 o 
  -4  13   1      157.97      235.02     21.69 o 
  -3  13   1      479.27      519.26     33.35 o 
  -2  13   1     1187.00     1316.95     67.35 o 
  -1  13   1       21.79       11.24     16.55 o 
   0  13   1     1013.18      990.38     53.91 o 
   1  13   1      401.22      380.42     31.92 o 
   2  13   1     1626.37     1815.24     74.56 o 
   3  13   1      256.22      252.52     22.42 o 
   4  13   1      242.42      261.89     22.64 o 
   5  13   1       58.98       17.26     15.09 o 
   6  13   1       90.64      131.09     63.71 o 
   7  13   1        0.12       20.36     14.30 o 
   8  13   1       51.81       42.72     17.69 o 
   9  13   1        1.43      -19.65     28.09 o 
  -8  14   1        2.21        0.37     17.34 o 
  -7  14   1       10.27       -0.78     16.36 o 
  -6  14   1      215.85      248.57     32.16 o 
  -5  14   1       22.27       63.49     26.09 o 
  -4  14   1      229.94      230.72     26.79 o 
  -3  14   1       35.53       76.96     22.91 o 
  -2  14   1      218.42      251.22     27.12 o 
  -1  14   1     1088.61     1149.71     83.78 o 
   0  14   1       75.60       88.38     18.71 o 
   1  14   1     2130.68     2172.33    102.87 o 
   2  14   1       68.51       51.84     14.00 o 
   3  14   1      997.22     1062.64     49.47 o 
   4  14   1       77.04       55.69     13.47 o 
   5  14   1       42.78       39.35     18.00 o 
   6  14   1       40.89       58.80     19.45 o 
   7  14   1        9.05       -7.04     13.79 o 
   8  14   1       38.95       48.61     19.04 o 
  -8  15   1       95.08      110.46     26.07 o 
  -7  15   1       28.41       22.45     18.32 o 
  -6  15   1      166.03      153.89     82.77 o 
  -5  15   1       38.73       57.60     20.96 o 
  -4  15   1       33.02       33.27     21.72 o 
  -3  15   1       42.01       11.90     22.04 o 
  -2  15   1      157.19      224.10     26.19 o 
  -1  15   1       41.20       40.91     15.96 o 
   0  15   1     1040.51     1166.69     63.61 o 
   1  15   1      285.90      355.72     33.04 o 
   2  15   1      482.11      499.96     34.07 o 
   3  15   1       22.67       20.58     12.12 o 
   4  15   1      349.79      330.34     32.62 o 
   5  15   1       49.03       52.22     19.10 o 
   6  15   1       14.51      -21.36     14.46 o 
   7  15   1       61.81       34.41     20.23 o 
   8  15   1        3.14       -1.45     17.50 o 
  -7  16   1      109.44      125.22     39.13 o 
  -6  16   1       54.26       74.73     23.62 o 
  -5  16   1      164.11      338.45     63.54 o 
  -4  16   1      104.78      129.50     24.69 o 
  -3  16   1       84.72       78.14     27.54 o 
  -2  16   1       30.79       22.93     15.11 o 
  -1  16   1      354.27      431.12     80.93 o 
   0  16   1      107.07      117.77     29.93 o 
   1  16   1      309.37      366.24     33.45 o 
   2  16   1      295.55      274.73     25.79 o 
   3  16   1      114.87      115.35     18.41 o 
   4  16   1       10.04        7.91     15.65 o 
   5  16   1      388.16      440.26     43.97 o 
   6  16   1        0.11      -19.93     31.27 o 
   7  16   1       45.88       36.79     19.14 o 
  -6  17   1      378.01      323.19     98.16 o 
  -5  17   1        0.72       32.45     20.41 o 
  -4  17   1      117.59       89.48     32.11 o 
  -3  17   1        0.12       13.81     13.25 o 
  -2  17   1        2.82       16.62     14.89 o 
  -1  17   1        3.62        3.02     14.18 o 
   0  17   1      155.59      219.28     27.79 o 
   1  17   1       98.51      104.81     37.29 o 
   2  17   1       95.32       78.62     17.37 o 
   3  17   1        0.03       -6.46     12.77 o 
   4  17   1      618.15      620.22     70.23 o 
   5  17   1        4.55       12.01     19.74 o 
   6  17   1      195.63      170.05     30.31 o 
  -4  18   1       31.86       22.95     21.01 o 
  -3  18   1        8.21       18.75     18.14 o 
  -2  18   1        3.11      -12.60     14.09 o 
  -1  18   1       82.30       97.56     21.27 o 
   0  18   1       26.19        7.58     19.56 o 
   1  18   1       18.73        9.69     14.21 o 
   2  18   1       13.05       22.65     23.00 o 
   3  18   1      285.32      261.34     27.42 o 
   4  18   1       18.80       24.89     20.95 o 
  -2  19   1       15.67        6.06     14.66 o 
  -1  19   1       17.71       15.77     16.46 o 
   0  19   1      225.78      255.45     31.91 o 
   1  19   1       29.21       46.78     17.32 o 
   2  19   1       56.14       58.68     18.72 o 
 -12   0   2      129.23       36.79     59.86 o 
 -10   0   2      820.08      769.32     68.86 o 
  -8   0   2      107.38       92.54     26.97 o 
  -6   0   2     3951.92     5218.05    216.43 o 
  -4   0   2     2554.18     2816.67    132.81 o 
  -2   0   2     2935.79     2298.72    109.21 o 
   2   0   2     2579.97     2280.64    109.86 o 
   4   0   2     3861.52     3644.35    335.44 o 
   6   0   2      893.66     1036.76     52.26 o 
   8   0   2     1005.57      834.85     65.48 o 
  10   0   2      358.69      337.86     46.23 o 
  12   0   2       83.71       46.27     34.03 o 
 -12   1   2       31.10        7.42     37.76 o 
 -11   1   2      517.63      464.47     67.43 o 
 -10   1   2       14.54      -29.12     19.41 o 
  -9   1   2      499.98      376.43     32.41 o 
  -8   1   2       37.46       91.15     20.42 o 
  -7   1   2     1148.22     1250.67     39.83 o 
  -6   1   2       27.62       23.67     10.25 o 
  -5   1   2     4518.36     5516.16    212.73 o 
  -4   1   2      527.75      509.59     20.74 o 
  -3   1   2     1120.05      973.77     33.45 o 
  -2   1   2     5069.86     4051.29    131.99 o 
  -1   1   2    13302.87    10574.17    413.48 o 
   0   1   2      131.38      186.02     12.51 o 
   1   1   2    17131.68    13877.68    420.14 o 
   2   1   2     5511.40     4249.86    130.81 o 
   3   1   2     2914.43     2747.32    106.97 o 
   4   1   2       20.30       29.47      5.44 o 
   5   1   2     2575.85     2272.07     67.29 o 
   6   1   2       70.99       63.28      8.95 o 
   7   1   2       12.93       38.77     12.98 o 
   8   1   2      112.61       98.25     20.35 o 
   9   1   2      582.02      615.93     41.20 o 
  10   1   2      189.63      145.39     24.13 o 
  11   1   2       19.21       38.72     20.06 o 
  12   1   2        1.55      -19.26     23.63 o 
 -12   2   2       84.53      -19.56     47.99 o 
 -11   2   2      260.80      252.14     79.93 o 
 -10   2   2      903.47      842.25     51.76 o 
  -9   2   2      205.03      316.84     42.61 o 
  -8   2   2     1906.53     1875.59     65.58 o 
  -7   2   2      127.69       95.41     10.12 o 
  -6   2   2     6050.76     7092.81    190.84 o 
  -4   2   2     1427.43     2420.12     88.70 o 
  -3   2   2     5586.11     5020.38    132.66 o 
  -2   2   2     1155.88      945.94     72.52 o 
  -1   2   2     1073.90     1063.22     71.07 o 
   0   2   2    39233.05    32946.69    918.90 o 
   1   2   2      229.14      189.85     10.39 o 
   2   2   2       99.49      113.62      8.04 o 
   3   2   2     5850.25     4894.08    138.81 o 
   4   2   2    13716.93    12481.88    352.40 o 
   5   2   2     1106.11     1046.12     65.84 o 
   6   2   2     1585.33     1647.43     59.92 o 
   7   2   2       99.47      149.78     18.54 o 
   8   2   2     1528.07     1566.91     89.45 o 
   9   2   2      165.74      185.56     24.61 o 
  10   2   2      312.42      289.24     30.31 o 
  11   2   2        3.68        9.96     21.55 o 
  12   2   2        6.40      -33.71     22.47 o 
 -12   3   2       40.70       24.68     40.30 o 
 -11   3   2      199.40      167.93     58.69 o 
 -10   3   2        4.26        8.03     20.32 o 
  -9   3   2      515.40      567.80     38.96 o 
  -8   3   2       25.25       23.02     12.19 o 
  -7   3   2     5695.54     5720.46    155.51 o 
  -6   3   2        4.48        4.77      9.61 o 
  -5   3   2     9090.10     9287.67    247.06 o 
  -4   3   2      462.71      606.56     20.95 o 
  -3   3   2       61.78       73.81      9.84 o 
  -2   3   2      914.92     1490.04    117.34 o 
  -1   3   2      906.09      939.88     68.73 o 
   0   3   2     2235.73     1865.29     59.71 o 
   1   3   2     5432.11     5124.77    157.87 o 
   2   3   2     9784.68     7830.56    238.62 o 
   3   3   2     9168.62     8038.11    226.52 o 
   4   3   2      649.05      719.04     32.34 o 
   5   3   2     9430.79     8882.57    287.70 o 
   6   3   2        0.27       -8.96      6.97 o 
   7   3   2     3087.31     2972.66    103.53 o 
   8   3   2      103.75       89.84     22.97 o 
   9   3   2      831.54      803.48     66.02 o 
  10   3   2      253.46      222.96     27.41 o 
  11   3   2        0.38      -19.05     20.57 o 
  12   3   2       27.16        4.82     24.24 o 
 -12   4   2        0.61      -10.15     39.00 o 
 -11   4   2        1.94      -11.16     37.12 o 
 -10   4   2      308.83      288.85     30.72 o 
  -9   4   2      340.53      472.34     35.41 o 
  -8   4   2     1062.34     1197.50     46.99 o 
  -7   4   2      280.52      362.60     22.89 o 
  -6   4   2     7266.42     7634.77    205.16 o 
  -5   4   2      336.77      402.02     17.76 o 
  -4   4   2     1312.95     1354.06     60.46 o 
  -3   4   2      904.80     1384.35     67.15 o 
  -2   4   2      190.65      130.93     12.00 o 
  -1   4   2       44.55       33.90      7.90 o 
   0   4   2     4297.75     3369.10    198.32 o 
   1   4   2     1024.48      995.54     34.72 o 
   2   4   2     7900.37     6655.75    204.84 o 
   3   4   2     1407.15     1259.06     39.26 o 
   4   4   2     6983.33     6557.08    186.30 o 
   5   4   2     3049.95     2487.74     96.46 o 
   6   4   2     3639.95     3273.20    111.79 o 
   7   4   2      615.51      655.73     32.74 o 
   8   4   2      114.12      193.07     36.54 o 
   9   4   2        7.32       20.75     20.03 o 
  10   4   2       16.53       23.00     21.51 o 
  11   4   2       18.77        8.72     21.80 o 
  12   4   2        6.99        2.46     25.67 o 
 -12   5   2       20.47       38.93     41.98 o 
 -11   5   2       39.74        5.85     35.99 o 
 -10   5   2      256.02      269.46     29.46 o 
  -9   5   2     1440.06     1624.61     60.68 o 
  -8   5   2       53.59       75.16     15.06 o 
  -7   5   2     1337.63     1803.96     70.80 o 
  -6   5   2       43.57      416.14    103.17 o 
  -5   5   2     1962.72     1944.62     60.27 o 
  -4   5   2        5.03       51.27     18.44 o 
  -3   5   2     1021.43     1074.57     87.56 o 
  -2   5   2     1387.49     1692.05     75.32 o 
  -1   5   2     2245.82     2139.84    127.59 o 
   0   5   2     3563.04     3992.88    167.89 o 
   1   5   2     1245.79     1427.88     48.27 o 
   2   5   2      592.38      773.45     31.25 o 
   3   5   2     1215.90     1101.08     44.41 o 
   4   5   2     1297.61     1064.99     85.44 o 
   5   5   2     3716.16     3460.19    118.20 o 
   6   5   2      346.30      415.82     23.99 o 
   7   5   2     1278.39     1127.19     47.34 o 
   8   5   2      651.87      625.87     33.47 o 
   9   5   2      204.63      231.65     35.66 o 
  10   5   2       30.89       26.03     28.76 o 
  11   5   2       67.33       90.94     25.92 o 
  12   5   2       36.25       48.68     27.01 o 
 -11   6   2        2.83        0.78     36.40 o 
 -10   6   2      167.45      133.18     24.43 o 
  -9   6   2      407.00      446.49     28.71 o 
  -8   6   2     1682.59     2011.27     71.32 o 
  -7   6   2      159.88      204.00     18.76 o 
  -6   6   2      554.58      497.13     29.35 o 
  -4   6   2     2561.07     3341.22    220.59 o 
  -3   6   2      433.68      905.85    102.34 o 
  -2   6   2     3246.24     3153.49    135.50 o 
  -1   6   2     1558.67     1660.26     74.96 o 
   0   6   2       71.68       18.37     13.88 o 
   1   6   2      338.51      364.05     20.14 o 
   2   6   2     8894.01     8182.06    251.08 o 
   3   6   2      172.42      187.96     12.29 o 
   4   6   2     1286.85     1261.40     43.91 o 
   5   6   2       55.19       54.51     12.31 o 
   6   6   2     1199.15     1053.43     43.96 o 
   7   6   2      138.74       99.41     20.76 o 
   8   6   2      441.73      524.77     33.42 o 
   9   6   2       29.77       14.72     22.19 o 
  10   6   2      199.32      191.96     36.29 o 
  11   6   2        5.39       17.14     22.70 o 
 -11   7   2      232.93      174.99     74.75 o 
 -10   7   2        5.78      -17.72     17.96 o 
  -9   7   2      263.61      309.22     24.59 o 
  -8   7   2       47.14       29.40     16.06 o 
  -7   7   2      615.24      659.55     34.92 o 
  -6   7   2       52.40       95.94     21.40 o 
  -5   7   2      260.33      304.94     27.18 o 
  -4   7   2      267.65      629.78     37.76 o 
  -3   7   2     5722.87     7883.65    422.51 o 
  -2   7   2      328.93      388.16     27.51 o 
  -1   7   2     2826.36     2987.73    129.59 o 
   0   7   2      114.69      133.72     19.40 o 
   1   7   2     3519.97     3677.37    132.60 o 
   2   7   2      682.55      838.08     73.61 o 
   3   7   2     4056.50     4330.79    136.69 o 
   4   7   2        4.00       12.35      5.89 o 
   5   7   2      552.69      519.25     23.33 o 
   6   7   2       16.10       15.13     10.39 o 
   7   7   2      771.20      621.70     36.78 o 
   8   7   2        7.89       -4.60      9.69 o 
   9   7   2       21.43       26.99     24.13 o 
  10   7   2       41.74       36.21     26.13 o 
  11   7   2      368.18      317.81     45.76 o 
 -11   8   2       52.28        4.22     40.97 o 
 -10   8   2      124.20       64.78     23.60 o 
  -9   8   2        4.08       20.91     13.47 o 
  -8   8   2      992.59      946.51     42.56 o 
  -7   8   2        2.62       11.55     12.93 o 
  -6   8   2      280.55      321.07     21.77 o 
  -5   8   2     2090.56     2524.13     95.18 o 
  -4   8   2     1067.64     1314.53     54.56 o 
  -3   8   2       89.42       86.27     14.66 o 
  -2   8   2      724.42      909.66     67.22 o 
  -1   8   2        0.76       -0.55      9.32 o 
   0   8   2        0.74       -0.39     18.39 o 
   1   8   2       56.42       61.27      9.83 o 
   2   8   2     2910.45     2830.30    103.85 o 
   3   8   2      366.62      297.19     19.31 o 
   4   8   2      432.33      425.90     21.24 o 
   5   8   2       15.73       25.38      7.75 o 
   6   8   2     1793.98     1536.80     67.59 o 
   7   8   2        0.30        3.16     11.71 o 
   8   8   2      124.28      139.58     18.91 o 
   9   8   2      160.01      173.70     25.04 o 
  10   8   2      207.07      235.83     40.10 o 
  11   8   2       21.62       41.04     27.96 o 
 -11   9   2        0.23       41.14     50.83 o 
 -10   9   2       93.69       64.78     17.25 o 
  -9   9   2      697.91      673.24     48.36 o 
  -8   9   2       27.65       42.66     21.24 o 
  -7   9   2     1097.98     1142.27     58.46 o 
  -6   9   2       40.02       69.92     20.23 o 
  -5   9   2      876.05     1029.00     58.11 o 
  -4   9   2     2085.60     2086.04    274.24 o 
  -3   9   2     1913.07     2190.88    142.47 o 
  -2   9   2       55.61       70.72     12.43 o 
  -1   9   2      682.24      711.42     38.51 o 
   0   9   2      481.23      507.96     30.24 o 
   1   9   2     1706.14     1872.68     72.08 o 
   2   9   2      449.47      426.30     23.98 o 
   3   9   2     1211.48     1213.19     49.62 o 
   4   9   2      830.83      751.93     31.54 o 
   5   9   2     1172.91     1124.05     43.00 o 
   6   9   2      526.34      473.23     38.31 o 
   7   9   2      888.47      823.60     44.79 o 
   8   9   2      116.39      102.87     22.67 o 
   9   9   2        0.91      -16.64     14.45 o 
  10   9   2       79.72       88.87     32.28 o 
  11   9   2      135.55      133.74     64.21 o 
 -10  10   2       41.09       10.11     16.20 o 
  -9  10   2      128.99      147.46     22.10 o 
  -8  10   2     2124.05     2212.26    111.42 o 
  -7  10   2      137.44      187.94     31.10 o 
  -6  10   2      710.62      728.76     51.00 o 
  -5  10   2        1.48       17.15     15.66 o 
  -4  10   2     1900.79     1986.50     77.86 o 
  -3  10   2      667.86      511.89     44.81 o 
  -2  10   2        0.04       16.89     10.26 o 
  -1  10   2      172.03      272.55     23.90 o 
   0  10   2       75.77       55.93     12.62 o 
   1  10   2      646.45      699.55     33.67 o 
   2  10   2     2107.35     2184.30     83.80 o 
   3  10   2      184.32      145.66     15.23 o 
   4  10   2      723.67      636.98     38.52 o 
   5  10   2      200.95      259.60     21.02 o 
   6  10   2     2725.04     2561.62    104.70 o 
   7  10   2      138.75      129.21     19.31 o 
   8  10   2      397.55      391.72     31.78 o 
   9  10   2       60.58       76.91     35.94 o 
  10  10   2        1.03        1.35     26.71 o 
 -10  11   2        6.16        8.70     17.77 o 
  -9  11   2      496.26      402.12     42.76 o 
  -8  11   2       24.57       34.99     17.88 o 
  -7  11   2     2043.33     1977.53    101.80 o 
  -6  11   2       36.02       53.29     18.37 o 
  -5  11   2     1116.44     1215.16     53.04 o 
  -4  11   2       85.19      149.35     49.78 o 
  -3  11   2      553.18      520.75     66.39 o 
  -2  11   2       24.57       51.11     13.74 o 
  -1  11   2      531.08      534.68     37.79 o 
   0  11   2      364.87      394.58     29.99 o 
   1  11   2      384.43      505.43     32.52 o 
   2  11   2      144.11      140.13     16.05 o 
   3  11   2     1286.58     1260.34     53.46 o 
   4  11   2       70.69       86.40     13.29 o 
   5  11   2     2340.39     2279.82    112.65 o 
   6  11   2      249.93      252.24     25.51 o 
   7  11   2     1575.19     1587.35     72.30 o 
   8  11   2       53.69       65.94     16.76 o 
   9  11   2        0.34       -5.70     12.40 o 
  10  11   2       57.96       29.80     30.24 o 
  -9  12   2        0.42       -0.85     17.52 o 
  -8  12   2      473.08      481.76     42.64 o 
  -7  12   2      322.32      267.88     31.90 o 
  -6  12   2      698.46      821.37     53.98 o 
  -5  12   2      285.87      276.48     22.92 o 
  -4  12   2     1094.36     1100.13     50.13 o 
  -3  12   2       24.80        6.05     22.57 o 
  -2  12   2      301.36      312.55     43.81 o 
  -1  12   2      203.07      168.52     20.79 o 
   0  12   2      140.46      192.99     21.99 o 
   1  12   2       12.31       -9.08      9.86 o 
   2  12   2     1019.69     1031.32     47.20 o 
   3  12   2      801.99      866.65     41.09 o 
   4  12   2      802.05      732.75     54.94 o 
   5  12   2        0.40       -6.20     23.91 o 
   6  12   2      971.49      996.28     59.98 o 
   7  12   2        7.90        0.66     12.48 o 
   8  12   2       45.79       47.77     15.97 o 
   9  12   2       30.05       34.68     16.03 o 
  -9  13   2       82.76       70.36     22.18 o 
  -8  13   2       10.07       -0.91     16.70 o 
  -7  13   2      320.86      371.59     40.30 o 
  -6  13   2        1.78        3.68     16.54 o 
  -5  13   2      122.96      133.67     17.26 o 
  -4  13   2      164.67      218.42     31.77 o 
  -3  13   2      290.45      277.49     27.33 o 
  -2  13   2      513.87      485.90     35.28 o 
  -1  13   2      332.23      423.44     34.28 o 
   0  13   2        5.57       -1.34     11.52 o 
   1  13   2      816.48      831.39     41.36 o 
   2  13   2      109.16       86.35     19.53 o 
   3  13   2      569.10      523.13     31.07 o 
   4  13   2        8.35       -4.74     16.57 o 
   5  13   2      202.80      157.15     28.76 o 
   6  13   2       26.83       -3.32     14.38 o 
   7  13   2       98.03      149.40     25.30 o 
   8  13   2        1.20       28.84     22.74 o 
   9  13   2       51.20       42.58     19.45 o 
  -8  14   2       74.95       59.87     26.42 o 
  -7  14   2       41.49       49.28     20.81 o 
  -6  14   2       97.63       75.81     33.28 o 
  -5  14   2        6.85       37.59     19.12 o 
  -4  14   2      204.60      234.89     23.23 o 
  -3  14   2        0.15        7.64     12.13 o 
  -2  14   2      296.21      320.43     30.23 o 
  -1  14   2       16.17       20.53     13.80 o 
   0  14   2      803.85      851.15     54.51 o 
   1  14   2      452.83      473.31     48.26 o 
   2  14   2      354.72      386.16     28.19 o 
   3  14   2       36.44       28.79     12.06 o 
   4  14   2      219.86      188.26     20.88 o 
   5  14   2       98.25       51.84     18.37 o 
   6  14   2       75.90       29.61     18.02 o 
   7  14   2       34.74      -11.52     15.02 o 
   8  14   2       43.87       22.28     20.57 o 
  -7  15   2       58.73       97.65     28.93 o 
  -6  15   2       61.84       47.10     22.70 o 
  -5  15   2      316.15      353.70     39.62 o 
  -4  15   2        7.75       -4.95     11.40 o 
  -3  15   2      318.55      427.08     90.46 o 
  -2  15   2      130.75      171.99     23.95 o 
  -1  15   2      565.35      542.54     39.43 o 
   0  15   2      216.64      215.09     25.42 o 
   1  15   2      347.42      382.82     31.03 o 
   2  15   2       51.80       27.97     12.92 o 
   3  15   2      211.64      218.16     40.38 o 
   4  15   2       23.76       15.11     16.25 o 
   5  15   2      210.92      245.52     31.13 o 
   6  15   2       13.67        4.56     15.92 o 
   7  15   2       66.66       37.51     18.32 o 
  -7  16   2       26.32       -2.99     19.75 o 
  -6  16   2      537.40      610.51     54.34 o 
  -5  16   2        8.07       48.69     31.77 o 
  -4  16   2       66.53       65.88     26.49 o 
  -3  16   2      567.93      671.60     40.85 o 
  -2  16   2      116.65      139.05     22.10 o 
  -1  16   2       32.39       -2.06     22.41 o 
   0  16   2      116.07      110.43     22.41 o 
   1  16   2      194.45      157.02     20.74 o 
   2  16   2      223.89      206.19     22.92 o 
   3  16   2       94.01      115.93     18.38 o 
   4  16   2      578.68      528.22     46.94 o 
   5  16   2       84.38       65.08     20.87 o 
   6  16   2      170.38      184.83     30.01 o 
  -6  17   2       25.77       11.71     21.53 o 
  -5  17   2      404.67      412.27     44.76 o 
  -4  17   2        7.88       32.33     15.44 o 
  -3  17   2        4.70       28.99     14.57 o 
  -2  17   2       91.80       88.30     30.60 o 
  -1  17   2       73.44       53.55     27.59 o 
   0  17   2       72.31       73.10     19.26 o 
   1  17   2        0.59       -4.44     12.96 o 
   2  17   2       63.38       42.49     20.66 o 
   3  17   2      322.02      301.88     27.90 o 
   4  17   2        5.21       20.72     18.56 o 
   5  17   2      498.56      492.78     47.50 o 
  -4  18   2      139.04      125.20     29.20 o 
  -3  18   2       27.86       25.11     19.23 o 
  -2  18   2        0.06       -3.61     21.57 o 
  -1  18   2        2.99       14.53     16.14 o 
   0  18   2       11.88       23.23     40.30 o 
   1  18   2        3.04      -16.26     10.84 o 
   2  18   2        0.11       -7.69     12.92 o 
   3  18   2        5.24       10.65     14.33 o 
   4  18   2      594.49      531.78     55.35 o 
  -2  19   2       30.97        3.77     16.70 o 
  -1  19   2       91.61       49.73     20.08 o 
   0  19   2        3.43       34.90     16.35 o 
   1  19   2       26.44        9.04     15.15 o 
   2  19   2       14.00        5.77     22.56 o 
 -11   0   3      624.08      627.40    113.37 o 
  -9   0   3       54.89       36.30     25.52 o 
  -7   0   3      110.55      180.68     55.32 o 
  -5   0   3     4547.59     6586.03    426.07 o 
  -3   0   3     6852.57     6017.16    459.85 o 
  -1   0   3    29788.70    29550.02   2186.20 o 
   1   0   3        3.47        8.75      7.92 o 
   3   0   3     5669.80     4409.24    194.08 o 
   5   0   3      112.95      103.61     12.73 o 
   7   0   3      272.65      205.01     44.15 o 
   9   0   3     2427.69     2433.40    139.62 o 
  11   0   3      103.67      139.56     36.52 o 
 -12   1   3      185.47      195.98     56.66 o 
 -11   1   3       89.02       86.31     49.16 o 
 -10   1   3      168.75      121.76     45.26 o 
  -9   1   3       58.39       53.31     23.70 o 
  -8   1   3       35.59       88.24     14.20 o 
  -7   1   3      186.33      297.81     16.66 o 
  -6   1   3     4111.24     4593.06    125.98 o 
  -5   1   3     2490.79     2160.25     61.04 o 
  -4   1   3     2157.16     2519.39     85.44 o 
  -3   1   3      314.02      356.42     15.61 o 
  -2   1   3    34702.82    28003.70    896.36 o 
  -1   1   3     2142.10     1683.01     59.99 o 
   0   1   3     2729.60     1190.01     58.41 o 
   1   1   3    12279.52    10493.99    319.74 o 
   2   1   3      114.71       76.11      7.32 o 
   3   1   3      349.23      332.13     26.50 o 
   4   1   3     3390.43     2723.30     86.99 o 
   5   1   3        0.05        7.68      5.37 o 
   6   1   3      218.05      243.24     21.42 o 
   7   1   3       16.13       16.85      7.71 o 
   8   1   3     1845.72     1688.92     83.22 o 
   9   1   3       32.92       49.80     21.77 o 
  10   1   3      276.22      343.71     32.66 o 
  11   1   3        1.40       15.88     22.25 o 
  12   1   3       84.18       58.23     32.09 o 
 -12   2   3       47.47       -1.69     40.51 o 
 -11   2   3      257.16      249.44     54.96 o 
 -10   2   3      129.83      135.87     43.63 o 
  -9   2   3        4.77       11.72     17.17 o 
  -8   2   3      546.64      532.08     28.71 o 
  -7   2   3     2483.90     2589.71     74.78 o 
  -6   2   3        3.85       40.94     20.07 o 
  -5   2   3     2769.35     3295.19    189.12 o 
  -4   2   3     1062.07      973.06     42.38 o 
  -3   2   3     2858.05     2345.87     71.72 o 
  -2   2   3      234.27      312.85     31.34 o 
  -1   2   3     1493.59     1447.26     45.49 o 
   0   2   3      717.99      778.98     25.66 o 
   1   2   3     5470.12     4646.44    143.85 o 
   2   2   3      652.53      924.76     60.77 o 
   3   2   3     1436.83     1292.48     43.79 o 
   4   2   3     1315.05     1143.32     40.21 o 
   5   2   3     4626.57     3890.83    112.62 o 
   6   2   3        3.68       15.49      6.96 o 
   7   2   3      725.06      635.15     30.59 o 
   8   2   3      105.78       88.96     23.06 o 
   9   2   3      680.47      688.77     49.79 o 
  10   2   3      137.79      161.56     28.17 o 
  11   2   3        4.21        1.27     21.05 o 
  12   2   3       28.84       17.97     25.84 o 
 -12   3   3       32.38      -13.78     39.46 o 
 -11   3   3        7.33       -0.53     51.67 o 
 -10   3   3      295.68      350.11     56.51 o 
  -9   3   3       70.83      144.69     22.58 o 
  -8   3   3      203.44      266.33     37.07 o 
  -7   3   3      116.26      131.92     12.64 o 
  -6   3   3     6575.46     5997.13    162.48 o 
  -5   3   3     2964.20     3700.22    167.82 o 
  -4   3   3     3073.51     3203.26     88.63 o 
  -3   3   3      419.66      460.23     30.34 o 
  -2   3   3     1714.41     1367.84     49.69 o 
  -1   3   3      347.59      352.83     15.94 o 
   0   3   3      391.35      262.62     12.36 o 
   1   3   3      169.26      149.73     10.03 o 
   2   3   3     1504.20     1349.62     45.51 o 
   3   3   3      597.69      568.83     23.03 o 
   4   3   3     5701.27     4485.95    128.66 o 
   5   3   3      182.21      184.96     11.12 o 
   6   3   3     1002.14      843.90     35.89 o 
   7   3   3        1.23        2.02      7.74 o 
   8   3   3     2186.46     2041.64     95.78 o 
   9   3   3      304.49      371.11     44.92 o 
  10   3   3      112.52       77.75     25.34 o 
  11   3   3        4.79       16.86     22.98 o 
  12   3   3        7.63       10.43     25.13 o 
 -12   4   3       19.87       40.37     42.42 o 
 -11   4   3       16.52       61.19     41.38 o 
 -10   4   3      412.41      336.76     59.63 o 
  -9   4   3      719.48      801.56     69.96 o 
  -8   4   3       48.46       60.11     13.89 o 
  -7   4   3     2962.16     2937.23     83.36 o 
  -6   4   3      478.72      356.44     22.63 o 
  -5   4   3    10179.44     9155.50    243.16 o 
  -4   4   3     2082.28     1815.36     69.75 o 
  -3   4   3     1774.43     1835.70     58.23 o 
  -2   4   3     3694.43     2898.14     98.39 o 
  -1   4   3     2015.57     1768.97     68.67 o 
   0   4   3     4798.91     4512.33    129.91 o 
   1   4   3      230.17      278.55     14.68 o 
   2   4   3      335.07      197.76     17.79 o 
   3   4   3     2511.08     2307.25     74.95 o 
   4   4   3       11.63       15.00      5.80 o 
   5   4   3     4049.38     3818.91    110.56 o 
   6   4   3       48.62       29.03      8.97 o 
   7   4   3     2959.83     2898.01    116.29 o 
   8   4   3      413.17      396.87     27.84 o 
   9   4   3      614.71      520.08     71.74 o 
  10   4   3      138.64      128.53     32.27 o 
  11   4   3       12.20       39.11     24.39 o 
 -11   5   3        4.24      -31.63     36.78 o 
 -10   5   3       43.45       30.12     36.38 o 
  -9   5   3       61.72       20.87     13.65 o 
  -8   5   3     1745.24     1993.55     71.73 o 
  -7   5   3      842.85      788.29     35.41 o 
  -6   5   3     1649.66     1765.36     53.84 o 
  -5   5   3       22.04       -4.40      7.71 o 
  -4   5   3     5548.93     5360.80    159.83 o 
  -3   5   3     2725.19     2714.70     98.53 o 
  -2   5   3       61.94       73.05     10.26 o 
  -1   5   3        8.21       -8.08      6.71 o 
   0   5   3      528.53      274.65     20.16 o 
   1   5   3      503.31      524.98     22.14 o 
   2   5   3     1141.94     1396.15     48.06 o 
   3   5   3       18.16       11.98      6.09 o 
   4   5   3     1217.69     1064.52     38.85 o 
   5   5   3      327.01      319.53     15.24 o 
   6   5   3     2488.74     2512.07     88.57 o 
   7   5   3      650.80      687.38     37.96 o 
   8   5   3      334.89      325.42     24.68 o 
   9   5   3       93.51       53.29     26.71 o 
  10   5   3      111.76       98.59     41.14 o 
  11   5   3        5.03       -8.14     28.01 o 
 -11   6   3       95.49       90.98     44.38 o 
 -10   6   3      144.25       86.99     42.94 o 
  -9   6   3        7.11        5.80     13.22 o 
  -8   6   3       12.35       21.01     13.26 o 
  -7   6   3      145.98      237.89     30.62 o 
  -6   6   3        5.98       10.02      9.12 o 
  -5   6   3     1810.45     2026.61     66.36 o 
  -4   6   3      400.48      491.51     22.92 o 
  -3   6   3     6735.00     6834.12    285.31 o 
  -2   6   3      593.72      597.57     33.10 o 
  -1   6   3     1488.92     1506.10     69.29 o 
   0   6   3      396.95      404.40     21.35 o 
   1   6   3     1809.04     1352.80     47.35 o 
   2   6   3       60.13       47.05      8.06 o 
   3   6   3      425.68      503.52     23.24 o 
   4   6   3      115.19      108.49     10.38 o 
   5   6   3      127.65       98.16      9.75 o 
   6   6   3      143.87      159.73     17.37 o 
   7   6   3      902.50      850.76     43.97 o 
   8   6   3      197.55      209.88     21.50 o 
   9   6   3      282.02      274.07     45.65 o 
  10   6   3       14.93       -8.93     23.70 o 
  11   6   3      226.87      217.43     40.73 o 
 -11   7   3        1.06       79.02     76.25 o 
 -10   7   3      129.25      156.51     50.67 o 
  -9   7   3       63.96       57.51     17.06 o 
  -8   7   3       67.05       61.70     14.77 o 
  -7   7   3      169.46      108.85     18.05 o 
  -6   7   3      179.93      263.28     20.93 o 
  -5   7   3       36.20       72.09     16.60 o 
  -4   7   3     4311.43     4517.92    162.62 o 
  -3   7   3       10.83       13.62     10.57 o 
  -2   7   3     2030.35     1977.21    103.34 o 
  -1   7   3      633.58      649.11     36.05 o 
   0   7   3     8613.18     7704.34    270.38 o 
   1   7   3     1976.06     1999.83     75.80 o 
   2   7   3       18.63       12.19      7.41 o 
   3   7   3      503.85      559.99     25.81 o 
   4   7   3       37.53       35.42      8.11 o 
   5   7   3      170.56      172.02     13.52 o 
   6   7   3     1194.03     1224.97     73.25 o 
   7   7   3      596.01      620.21     36.44 o 
   8   7   3      461.44      459.38     56.57 o 
   9   7   3      150.18      172.21     34.20 o 
  10   7   3      470.52      395.86    114.54 o 
  11   7   3        0.81        9.55     27.08 o 
 -11   8   3       13.67        2.20     40.74 o 
 -10   8   3       56.10       31.24     39.33 o 
  -9   8   3      340.20      307.46     27.94 o 
  -8   8   3      140.73      167.48     33.36 o 
  -7   8   3      279.60      297.17     26.19 o 
  -6   8   3       80.36      101.90     14.06 o 
  -5   8   3     1404.11     1601.50     64.82 o 
  -4   8   3     1072.46     1106.03     47.77 o 
  -3   8   3     3999.94     3895.28    168.61 o 
  -2   8   3      118.57      108.30     16.09 o 
  -1   8   3      674.93      759.81     42.02 o 
   0   8   3      194.48      176.74     35.45 o 
   1   8   3     2570.10     2478.16     93.01 o 
   2   8   3     2115.31     1890.53     73.12 o 
   3   8   3       22.45       20.70      8.77 o 
   4   8   3       47.85       43.59     17.33 o 
   5   8   3      563.44      517.11     24.79 o 
   6   8   3      310.28      340.26     29.20 o 
   7   8   3      875.79      815.10     43.48 o 
   8   8   3       54.52       53.44     14.76 o 
   9   8   3      108.00       96.86     31.04 o 
  10   8   3       68.43       82.97     30.57 o 
  11   8   3      496.71      474.90     92.64 o 
 -10   9   3       16.81       49.02     19.41 o 
  -9   9   3      158.25      126.19     21.87 o 
  -8   9   3      731.84      704.35     41.22 o 
  -7   9   3        4.18       91.05     43.96 o 
  -6   9   3      603.11      618.44     34.10 o 
  -5   9   3      357.51      344.50     25.21 o 
  -4   9   3     4550.78     4782.90    172.98 o 
  -3   9   3      750.96      885.41     49.31 o 
  -2   9   3      380.39      399.35     30.74 o 
  -1   9   3      293.64      286.81     25.46 o 
   0   9   3       55.01       70.03     14.06 o 
   1   9   3      843.96      709.00     34.39 o 
   2   9   3     1200.59     1155.18     47.94 o 
   3   9   3      977.01      956.70     37.80 o 
   4   9   3       29.03       39.94      9.00 o 
   5   9   3       77.21       55.62     10.21 o 
   6   9   3     1975.62     1780.19     83.32 o 
   7   9   3      153.76      130.12     18.37 o 
   8   9   3      167.08      149.31     20.00 o 
   9   9   3       35.65       39.07     14.15 o 
  10   9   3      219.81      228.27     41.14 o 
 -10  10   3       46.82       29.31     20.35 o 
  -9  10   3      590.53      621.54     41.71 o 
  -8  10   3       23.63       53.37     50.09 o 
  -7  10   3      922.28      905.93     60.70 o 
  -6  10   3       85.61      117.22     49.66 o 
  -5  10   3     1264.28     1236.70     54.71 o 
  -4  10   3       26.15       29.48     13.16 o 
  -3  10   3     2095.60     2362.91    114.38 o 
  -2  10   3      165.98      254.19     25.86 o 
  -1  10   3      307.14      445.78     47.66 o 
   0  10   3        9.20       12.45     12.54 o 
   1  10   3      360.38      356.02     23.62 o 
   2  10   3        4.50       -2.06      8.50 o 
   3  10   3      312.10      397.37     25.24 o 
   4  10   3        3.59        3.81      8.13 o 
   5  10   3     2087.57     1972.56     83.73 o 
   6  10   3      160.93      163.56     20.48 o 
   7  10   3     1362.85     1297.14     61.33 o 
   8  10   3        2.25       25.61     13.99 o 
   9  10   3       33.11       25.37     13.91 o 
  10  10   3        0.07      -23.43     26.56 o 
 -10  11   3       17.88       51.32     22.41 o 
  -9  11   3        3.09        3.40     17.70 o 
  -8  11   3      792.09      851.50     84.19 o 
  -7  11   3       25.92       83.51     53.51 o 
  -6  11   3      708.16      708.29     49.73 o 
  -5  11   3      206.15      289.46     23.06 o 
  -4  11   3     2577.82     2750.74    132.92 o 
  -3  11   3       42.24      111.70     29.43 o 
  -2  11   3      477.49      600.12     44.15 o 
  -1  11   3        2.62      -10.91      8.72 o 
   0  11   3       64.86      108.57     16.67 o 
   1  11   3        1.94       16.85      9.84 o 
   2  11   3      171.12      183.39     17.76 o 
   3  11   3        0.83      -10.48     10.69 o 
   4  11   3      377.86      367.63     33.24 o 
   5  11   3        1.96       -5.59     15.71 o 
   6  11   3     2045.54     1920.58     97.13 o 
   7  11   3       11.25       19.08     13.46 o 
   8  11   3      213.05      154.62     21.67 o 
   9  11   3        0.01       -9.43     12.56 o 
  -9  12   3       87.75      112.90     23.38 o 
  -8  12   3       13.43        3.01     16.06 o 
  -7  12   3      404.29      374.29     54.18 o 
  -6  12   3        4.68       11.77     17.22 o 
  -5  12   3      902.88      905.89     43.44 o 
  -4  12   3      379.29      389.01     28.09 o 
  -3  12   3     1002.96     1168.07     60.98 o 
  -2  12   3      460.27      567.04     60.37 o 
  -1  12   3       70.60       37.69     13.41 o 
   0  12   3        0.19      -13.57     10.53 o 
   1  12   3      503.14      474.49     29.36 o 
   2  12   3      552.77      553.82     31.32 o 
   3  12   3      297.66      329.20     24.51 o 
   4  12   3        1.81        8.54      9.55 o 
   5  12   3      480.42      488.41     58.02 o 
   6  12   3       43.17       13.76     14.62 o 
   7  12   3      348.21      319.81     29.33 o 
   8  12   3        0.82       -9.31     15.70 o 
   9  12   3       73.87       53.85     17.53 o 
  -9  13   3        0.52      -21.92     16.89 o 
  -8  13   3       60.85       38.17     34.45 o 
  -7  13   3        2.87       17.56     17.75 o 
  -6  13   3      268.49      282.28     33.50 o 
  -5  13   3      358.17      384.12     39.06 o 
  -4  13   3      646.52      751.19     39.75 o 
  -3  13   3       33.63       20.37     13.05 o 
  -2  13   3      669.13      701.67     43.18 o 
  -1  13   3        9.81        0.59     23.08 o 
   0  13   3      420.23      389.30     32.23 o 
   1  13   3      167.02      140.91     28.48 o 
   2  13   3      272.36      364.84     31.84 o 
   3  13   3      785.88      744.00     48.19 o 
   4  13   3      225.78      228.96     28.50 o 
   5  13   3      208.68      198.16     25.92 o 
   6  13   3      242.55      252.01     29.50 o 
   7  13   3        0.02       -2.53     13.05 o 
   8  13   3       58.04       18.91     29.75 o 
  -8  14   3        8.29       42.00     20.81 o 
  -7  14   3       30.48       31.74     34.61 o 
  -6  14   3       19.38        9.94     17.80 o 
  -5  14   3      233.42      288.00     25.41 o 
  -4  14   3       13.78       30.40     12.74 o 
  -3  14   3     1502.76     1570.27     78.91 o 
  -2  14   3       41.42       52.91     25.08 o 
  -1  14   3     1178.18     1103.09     60.03 o 
   0  14   3       21.08       24.64     13.58 o 
   1  14   3      218.52      207.89     21.20 o 
   2  14   3       13.20       -9.11     12.59 o 
   3  14   3        0.44      -13.04      9.32 o 
   4  14   3      151.78      153.25     20.99 o 
   5  14   3       41.10        6.10     15.02 o 
   6  14   3       11.84       17.23     15.49 o 
   7  14   3       82.87       69.74     45.48 o 
   8  14   3       19.44       37.35     31.10 o 
  -7  15   3       11.93       -0.72     18.87 o 
  -6  15   3       92.51      160.42     43.64 o 
  -5  15   3        1.84      -24.35     16.23 o 
  -4  15   3      331.81      317.93     27.41 o 
  -3  15   3      414.09      395.22     35.47 o 
  -2  15   3      856.94      886.52     52.44 o 
  -1  15   3        3.98        5.09     14.38 o 
   0  15   3      399.63      383.27     29.50 o 
   1  15   3       93.79       69.02     15.33 o 
   2  15   3      190.93      174.96     20.19 o 
   3  15   3       64.09       33.74     12.82 o 
   4  15   3      112.36      107.48     50.33 o 
   5  15   3      157.31      153.57     26.53 o 
   6  15   3       60.09       82.86     33.95 o 
   7  15   3       43.72       13.04     16.75 o 
  -6  16   3       10.50       23.87     21.25 o 
  -5  16   3      399.77      455.30     45.95 o 
  -4  16   3        2.97        3.95     14.80 o 
  -3  16   3       84.66       88.57     20.09 o 
  -2  16   3      367.91      383.88     34.75 o 
  -1  16   3      239.34      243.60     28.37 o 
   0  16   3      127.90      105.81     18.05 o 
   1  16   3        1.74       -2.34     14.19 o 
   2  16   3        1.91        5.53     12.26 o 
   3  16   3      277.00      228.15     23.14 o 
   4  16   3       70.30       82.91     22.62 o 
   5  16   3      197.53      207.53     30.33 o 
   6  16   3        0.03       -7.65     14.99 o 
  -5  17   3       10.69       40.11     22.95 o 
  -4  17   3       81.54       64.06     20.62 o 
  -3  17   3       68.75       62.49     30.43 o 
  -2  17   3       91.83       75.80     19.02 o 
  -1  17   3       36.77       23.49     14.76 o 
   0  17   3        4.04        9.94     20.20 o 
   1  17   3        6.78       -0.88     24.09 o 
   2  17   3        0.05        1.16     12.18 o 
   3  17   3        5.91        3.37     15.38 o 
   4  17   3      413.97      342.37     39.39 o 
   5  17   3       19.30       18.92     40.63 o 
  -4  18   3        0.01        8.90     20.60 o 
  -3  18   3       74.18       81.33     18.62 o 
  -2  18   3        1.64       -6.85     14.30 o 
  -1  18   3       82.91       72.36     19.77 o 
   0  18   3       18.59        0.65     19.94 o 
   1  18   3        1.51      -16.73     11.21 o 
   2  18   3        5.40      -17.87     11.91 o 
   3  18   3      170.12      138.55     28.62 o 
  -1  19   3        0.27        4.85     15.53 o 
   0  19   3       52.56       12.67     15.70 o 
 -12   0   4      626.15      532.76    111.37 o 
 -10   0   4       48.41       -4.01     55.52 o 
  -8   0   4       70.32       63.47     52.67 o 
  -4   0   4     2536.79     2074.96    163.20 o 
  -2   0   4     8517.41     8708.69    404.56 o 
   0   0   4    37143.81    28024.94   1197.71 o 
   2   0   4      326.21      282.54     39.46 o 
   4   0   4       27.80       14.07      9.25 o 
   6   0   4      392.01      340.75     31.27 o 
   8   0   4     1437.24     1384.90    121.73 o 
  10   0   4      214.87      201.00     54.18 o 
 -12   1   4        2.46       61.59     71.74 o 
 -11   1   4      664.05      751.78     87.47 o 
 -10   1   4      137.20      185.26     50.55 o 
  -9   1   4       58.02       50.25     38.23 o 
  -8   1   4       63.77       69.45     14.15 o 
  -7   1   4      231.74      314.07     17.39 o 
  -6   1   4      424.69      508.91     21.61 o 
  -5   1   4      756.43      736.05     25.59 o 
  -4   1   4      226.57      267.03     14.40 o 
  -3   1   4     5247.97     5134.74    171.13 o 
  -2   1   4      632.66      617.08     27.45 o 
  -1   1   4    17900.15    13885.70    444.65 o 
   0   1   4     1022.46      794.39     44.22 o 
   1   1   4     1333.77     1035.19     36.03 o 
   2   1   4     1626.46     1360.74     46.10 o 
   3   1   4     1285.18     1130.66     39.97 o 
   4   1   4       21.60       18.13      6.70 o 
   5   1   4      344.48      329.14     17.74 o 
   6   1   4       26.16       33.11     12.02 o 
   7   1   4      959.51     1095.36     50.70 o 
   8   1   4      146.34      102.31     24.82 o 
   9   1   4     1214.89     1247.71     84.44 o 
  10   1   4       32.61       -5.29     20.27 o 
  11   1   4      154.85      163.40     36.41 o 
 -12   2   4      213.20      447.51     74.00 o 
 -11   2   4       13.44       27.84     43.10 o 
 -10   2   4      223.27      309.51     55.32 o 
  -9   2   4       26.79       63.57     37.14 o 
  -8   2   4       89.89      142.06     22.65 o 
  -7   2   4       26.60       59.44     10.46 o 
  -6   2   4     3114.09     2843.59     87.70 o 
  -5   2   4      731.98      736.65     38.19 o 
  -4   2   4     2771.67     2463.02     75.66 o 
  -3   2   4        0.08        9.53      5.39 o 
  -2   2   4     7367.46     7227.05    211.51 o 
  -1   2   4       44.58       45.01      5.92 o 
   0   2   4     1884.10     1308.18     40.80 o 
   1   2   4     2948.85     2522.93     80.77 o 
   2   2   4      147.40      145.55     13.20 o 
   3   2   4     2134.88     1843.62     61.34 o 
   4   2   4      697.64      820.33     31.51 o 
   5   2   4      932.16      891.90     34.55 o 
   6   2   4      200.11      186.85     12.47 o 
   7   2   4       67.31       95.83     18.87 o 
   8   2   4     1392.65     1273.62     81.88 o 
   9   2   4      285.62      318.96     42.42 o 
  10   2   4       79.39       63.88     23.23 o 
  11   2   4        0.94       -4.87     21.99 o 
 -11   3   4      208.27      316.30     59.05 o 
 -10   3   4       28.94       49.56     40.86 o 
  -9   3   4      363.94      378.18     34.85 o 
  -8   3   4      569.64      639.45     62.91 o 
  -7   3   4     1287.69     1136.01     38.13 o 
  -6   3   4      119.51      156.14     12.48 o 
  -5   3   4     1617.28     1494.57     50.15 o 
  -4   3   4        2.59       17.48      7.05 o 
  -3   3   4     1018.87      828.31     30.26 o 
  -2   3   4      455.97      479.65     19.91 o 
  -1   3   4     2357.69     2124.15     70.78 o 
   0   3   4     2201.74     1846.97     55.74 o 
   1   3   4     2023.55     1938.60     63.62 o 
   2   3   4     3330.35     2686.61     86.13 o 
   3   3   4      552.86      486.49     22.06 o 
   4   3   4      759.69      660.58     27.25 o 
   5   3   4      758.40      686.16     26.05 o 
   6   3   4       13.20       17.87      6.53 o 
   7   3   4      523.69      446.56     33.52 o 
   8   3   4        3.22       -3.26     21.66 o 
   9   3   4      211.52      256.25     38.61 o 
  10   3   4       59.86       28.97     25.87 o 
  11   3   4       10.30        0.55     22.57 o 
 -11   4   4       17.77       27.42     41.83 o 
 -10   4   4      206.38      326.38     56.70 o 
  -9   4   4       24.62       47.27     30.56 o 
  -8   4   4      912.09      969.48    119.75 o 
  -7   4   4       77.45       92.84     17.22 o 
  -6   4   4      954.75      891.13     35.17 o 
  -5   4   4        8.07       32.44     10.70 o 
  -4   4   4     1533.62     1284.06     44.06 o 
  -3   4   4      833.70      787.75     34.25 o 
  -2   4   4     3768.82     3045.54    115.49 o 
  -1   4   4       40.19       39.27      7.21 o 
   0   4   4      223.38      282.23     20.34 o 
   1   4   4      732.12      644.49     41.03 o 
   2   4   4     1590.19     1363.58     47.26 o 
   3   4   4      171.54      157.37     12.22 o 
   4   4   4      756.55      633.34     26.80 o 
   5   4   4      371.86      314.51     18.78 o 
   6   4   4      886.77      791.66     39.96 o 
   7   4   4      315.20      291.95     51.23 o 
   8   4   4     1000.53      953.35     68.22 o 
   9   4   4       10.57       -4.23     22.09 o 
  10   4   4      201.27      251.60     40.94 o 
  11   4   4       24.13        1.84     27.43 o 
 -11   5   4      151.29      157.10     51.82 o 
 -10   5   4      429.22      414.39    158.52 o 
  -9   5   4       61.07      143.06     54.49 o 
  -8   5   4       21.54      184.32     43.75 o 
  -7   5   4      327.98      256.13     27.36 o 
  -6   5   4       71.76      143.17     14.17 o 
  -5   5   4     1810.01     1600.40     55.86 o 
  -4   5   4     2177.01     1912.01     61.96 o 
  -3   5   4    10505.76    10189.85    384.08 o 
  -2   5   4      953.00      830.37     38.05 o 
  -1   5   4     5145.08     4567.96    147.42 o 
   0   5   4     3549.14     3200.92    104.39 o 
   1   5   4      205.88      201.13     15.01 o 
   2   5   4      550.36      510.25     23.05 o 
   3   5   4     1687.95     1676.20     58.94 o 
   4   5   4     1733.62     1466.86     51.76 o 
   5   5   4      219.01      236.42     15.67 o 
   6   5   4      680.71      641.70     40.03 o 
   7   5   4     1011.48      752.65     40.51 o 
   8   5   4      130.53      151.82     17.77 o 
   9   5   4      359.63      400.92     47.86 o 
  10   5   4       10.22       -3.96     24.51 o 
  11   5   4      125.50       52.12     30.71 o 
 -11   6   4       88.64       86.71     46.33 o 
 -10   6   4      229.95      264.35     56.51 o 
  -9   6   4       77.65       73.59     21.07 o 
  -8   6   4       11.86       30.51     17.17 o 
  -7   6   4      178.86      243.18     23.28 o 
  -6   6   4       42.85       43.52     17.15 o 
  -5   6   4       53.97       41.79     10.76 o 
  -4   6   4     1550.32     1561.76     68.52 o 
  -3   6   4     2087.99     1836.51     74.61 o 
  -2   6   4     8687.87     7643.64    277.74 o 
  -1   6   4     2793.76     2947.88     97.68 o 
   0   6   4     2442.90     2498.93     84.07 o 
   1   6   4      759.77      733.64     26.77 o 
   2   6   4     2000.04     1664.14     57.35 o 
   3   6   4      669.03      598.10     26.53 o 
   4   6   4        1.11       -7.68      8.25 o 
   5   6   4      256.20      249.78     21.48 o 
   6   6   4      397.52      301.71     23.25 o 
   7   6   4     1192.94     1129.54     54.25 o 
   8   6   4       97.13      105.56     15.88 o 
   9   6   4       15.51       -9.69     22.61 o 
  10   6   4      396.67      399.65     49.83 o 
  11   6   4       17.65       49.99     30.66 o 
 -11   7   4       51.99       33.42     42.69 o 
 -10   7   4       47.43       96.05     45.52 o 
  -9   7   4      124.19      141.53     25.27 o 
  -8   7   4       22.73      -17.66     17.00 o 
  -7   7   4      285.59      266.52     24.41 o 
  -6   7   4      191.26      181.69     16.62 o 
  -5   7   4      698.81      714.86     41.61 o 
  -4   7   4        2.47       22.84      9.87 o 
  -3   7   4     4852.66     4692.22    175.43 o 
  -2   7   4      173.60      169.82     17.16 o 
  -1   7   4     2820.61     2365.60     80.72 o 
   0   7   4        1.75       -8.54     14.63 o 
   1   7   4     3591.04     3100.46    103.11 o 
   2   7   4        3.32       -5.43      7.57 o 
   3   7   4      708.27      638.96     28.65 o 
   4   7   4       82.08       58.95     10.25 o 
   5   7   4      108.22      119.69     11.86 o 
   6   7   4        6.72        6.24     10.12 o 
   7   7   4       24.07        0.55      9.68 o 
   8   7   4       14.91        5.24     10.49 o 
   9   7   4      338.14      435.31     50.57 o 
  10   7   4       16.63       37.08     27.88 o 
  11   7   4      455.24      415.80     53.29 o 
 -10   8   4      142.70       94.86     22.65 o 
  -9   8   4       27.89       47.38     22.44 o 
  -8   8   4       27.50       58.82     30.91 o 
  -7   8   4      425.82      454.98     32.42 o 
  -6   8   4       23.69       37.32     12.32 o 
  -5   8   4       41.70       87.28     14.08 o 
  -4   8   4     3644.15     3679.80    123.50 o 
  -3   8   4       39.60       27.68     13.21 o 
  -2   8   4     4069.27     3973.56    172.04 o 
  -1   8   4       85.17      141.78     18.90 o 
   0   8   4     4468.07     4061.44    147.56 o 
   1   8   4      188.73      176.99     16.63 o 
   2   8   4      334.13      328.17     20.78 o 
   3   8   4      310.40      246.38     18.06 o 
   4   8   4      203.92      193.22     14.88 o 
   5   8   4       69.55       85.42     12.26 o 
   6   8   4      245.63      207.74     26.34 o 
   7   8   4       28.22       43.11     12.07 o 
   8   8   4      106.59      110.76     16.83 o 
   9   8   4       79.52      122.93     31.90 o 
  10   8   4      492.76      524.82     73.91 o 
 -10   9   4       50.42       37.72     20.80 o 
  -9   9   4      571.18      475.95     42.86 o 
  -8   9   4       25.05       64.64     30.88 o 
  -7   9   4       68.76      127.63     33.02 o 
  -6   9   4        1.36       -4.86     12.41 o 
  -5   9   4      850.75      886.31     39.84 o 
  -4   9   4      647.23      637.59     32.38 o 
  -3   9   4     2027.61     1887.97     89.86 o 
  -2   9   4       15.36       12.94     12.89 o 
  -1   9   4     1235.08     1200.05     61.54 o 
   0   9   4        6.15      -11.56      9.58 o 
   1   9   4     2087.03     1843.80     73.02 o 
   2   9   4       19.27        7.90     10.21 o 
   3   9   4       45.95       28.15     10.92 o 
   4   9   4        5.70        4.72      9.61 o 
   5   9   4      995.33      922.25     46.40 o 
   6   9   4       76.14       76.08     23.37 o 
   7   9   4      709.38      647.08     39.03 o 
   8   9   4       40.87       57.61     14.49 o 
   9   9   4      133.89      204.03     38.71 o 
  10   9   4        0.86       15.84     27.46 o 
 -10  10   4       59.93       81.40     24.13 o 
  -9  10   4        0.90       23.32     19.31 o 
  -8  10   4      551.51      547.26     51.50 o 
  -7  10   4       62.38       79.55     45.49 o 
  -6  10   4      277.41      403.37     27.24 o 
  -5  10   4       36.07       74.54     15.41 o 
  -4  10   4     3029.78     3127.30    118.48 o 
  -3  10   4       82.04       26.65     38.13 o 
  -2  10   4      322.47      320.94     29.51 o 
  -1  10   4      337.51      323.20     28.54 o 
   0  10   4      587.15      596.89     32.00 o 
   1  10   4        5.15        5.39     10.50 o 
   2  10   4      299.40      325.49     24.27 o 
   3  10   4       36.58       50.54     14.10 o 
   4  10   4      270.64      252.08     20.47 o 
   5  10   4        0.79      -11.72     11.12 o 
   6  10   4     1495.17     1443.63     73.20 o 
   7  10   4       77.75       39.03     14.00 o 
   8  10   4       74.24       82.70     16.87 o 
   9  10   4        0.50        8.80     12.80 o 
  10  10   4      206.39      204.36     41.03 o 
  -9  11   4      272.78      191.48     47.16 o 
  -8  11   4        5.56       26.02     20.85 o 
  -7  11   4      224.82      270.85     29.62 o 
  -6  11   4      325.98      321.64     34.35 o 
  -5  11   4      488.12      615.60     48.54 o 
  -4  11   4      188.03      201.59     21.87 o 
  -3  11   4      608.12      541.54     60.37 o 
  -2  11   4      282.52      274.29     28.60 o 
  -1  11   4       91.13      142.19     23.41 o 
   0  11   4        0.58        2.55     11.01 o 
   1  11   4     1050.09      976.25     46.04 o 
   2  11   4      749.46      777.91     45.88 o 
   3  11   4       40.91       14.42     10.46 o 
   4  11   4       50.68       10.33     14.44 o 
   5  11   4      431.24      404.18     53.65 o 
   6  11   4        5.76        6.36     12.26 o 
   7  11   4      101.15       94.30     17.81 o 
   8  11   4       22.57       11.87     12.86 o 
   9  11   4       52.47       39.64     20.22 o 
  -9  12   4       34.23       19.92     43.64 o 
  -8  12   4      153.10      104.81     28.15 o 
  -7  12   4       16.38       26.02     17.46 o 
  -6  12   4      144.48      110.83     36.29 o 
  -5  12   4      553.94      563.10     36.63 o 
  -4  12   4      718.28      714.61     40.12 o 
  -3  12   4       41.21       27.55     16.85 o 
  -2  12   4      217.46      200.69     25.98 o 
  -1  12   4        3.09      -16.10     13.76 o 
   0  12   4     1002.73     1055.84     47.89 o 
   1  12   4      307.48      288.89     23.43 o 
   2  12   4      131.27      100.43     15.12 o 
   3  12   4      336.62      331.29     24.64 o 
   4  12   4      121.64       91.92     14.01 o 
   5  12   4       82.85       74.10     22.91 o 
   6  12   4      445.58      387.99     32.00 o 
   7  12   4       23.24       38.23     15.17 o 
   8  12   4       56.63       52.73     16.90 o 
   9  12   4       96.90       71.67     19.17 o 
  -8  13   4       61.34       64.07     26.14 o 
  -7  13   4        0.41       35.98     35.83 o 
  -6  13   4      154.62      153.16     27.56 o 
  -5  13   4      415.10      485.54     32.43 o 
  -4  13   4      137.22      144.01     17.77 o 
  -3  13   4     1627.44     1510.28    103.01 o 
  -2  13   4      150.52      178.69     22.91 o 
  -1  13   4     1650.42     1698.25     82.63 o 
   0  13   4        4.37        8.41     10.95 o 
   1  13   4      947.40      988.30     86.15 o 
   2  13   4      575.36      545.38     31.91 o 
   3  13   4        0.27       -1.48     15.41 o 
   4  13   4        0.45        3.02      9.53 o 
   5  13   4       76.28       83.73     39.13 o 
   6  13   4       10.94       71.23     38.13 o 
   7  13   4      115.85      152.92     22.10 o 
   8  13   4        4.75       18.49     16.45 o 
  -8  14   4        5.04       22.66     35.95 o 
  -7  14   4       24.56        5.51     20.85 o 
  -6  14   4        5.14       17.46     32.94 o 
  -5  14   4      295.90      344.16     27.68 o 
  -4  14   4      412.37      411.98     30.24 o 
  -3  14   4      184.63      244.58     26.98 o 
  -2  14   4     1474.75     1427.70     73.30 o 
  -1  14   4       20.23       28.63     14.19 o 
   0  14   4     1037.14     1027.90     48.43 o 
   1  14   4      216.41      193.14     20.89 o 
   2  14   4      404.22      347.17     26.38 o 
   3  14   4       39.51       39.32     12.50 o 
   4  14   4        2.76       -3.22     12.82 o 
   5  14   4      106.05       65.94     19.27 o 
   6  14   4        4.54        7.72     14.66 o 
   7  14   4       10.38       31.87     36.29 o 
  -7  15   4       60.30       80.01     40.74 o 
  -6  15   4        1.27      -26.39     17.59 o 
  -5  15   4       36.75       20.04     13.56 o 
  -4  15   4       11.04      -14.11     10.90 o 
  -3  15   4      484.42      483.70     86.79 o 
  -2  15   4      312.30      342.54     32.33 o 
  -1  15   4      765.80      788.08     48.16 o 
   0  15   4       63.16       23.62     15.95 o 
   1  15   4      110.53      110.24     19.74 o 
   2  15   4        3.40       -2.63     10.52 o 
   3  15   4       88.61       61.04     14.74 o 
   4  15   4      127.17      107.15     22.37 o 
   5  15   4        1.58       -2.83     13.63 o 
   6  15   4       14.47       38.37     17.46 o 
   7  15   4       64.58       31.09     19.30 o 
  -6  16   4      120.32      125.94     28.47 o 
  -5  16   4        5.37      -12.19     30.10 o 
  -4  16   4      119.47      118.97     22.76 o 
  -3  16   4       19.33       53.01     17.60 o 
  -2  16   4      475.86      510.58     41.44 o 
  -1  16   4        0.15      -17.84     16.84 o 
   0  16   4      145.66      112.07     17.99 o 
   1  16   4       47.22       22.47     13.28 o 
   2  16   4       10.98        2.22     11.66 o 
   3  16   4        3.63       16.50     12.35 o 
   4  16   4       96.63      110.25     23.36 o 
   5  16   4        4.33       17.64     18.06 o 
   6  16   4       27.55       38.66     19.29 o 
  -5  17   4      171.12      173.29     37.62 o 
  -4  17   4        0.93       -3.08     12.54 o 
  -3  17   4       96.94      136.84     23.09 o 
  -2  17   4        1.55        4.96     14.34 o 
  -1  17   4      152.62      159.55     44.86 o 
   0  17   4        1.29       -6.17     12.23 o 
   1  17   4        7.20       -5.76     12.11 o 
   2  17   4        5.02       -9.37     12.00 o 
   3  17   4      236.21      231.10     38.29 o 
   4  17   4        1.88      -14.79     14.93 o 
  -3  18   4        1.72      -10.08     15.89 o 
  -2  18   4      179.04      147.39     27.76 o 
  -1  18   4        0.14       -3.91     13.04 o 
   0  18   4       29.21       10.36     13.81 o 
   1  18   4       40.03       29.61     15.43 o 
   2  18   4      129.91      139.44     21.21 o 
   3  18   4       10.00      -15.37     16.29 o 
 -11   0   5      692.71      668.20    123.07 o 
  -9   0   5       12.09      111.70     59.20 o 
  -7   0   5      649.08      622.27     48.20 o 
  -5   0   5      785.78      736.01     50.80 o 
  -3   0   5     8572.96     7232.40    507.34 o 
  -1   0   5    10780.08     9874.08    368.89 o 
   1   0   5        7.90        2.93      8.48 o 
   3   0   5     4051.56     3617.34    163.32 o 
   5   0   5       71.74       40.85     12.32 o 
   7   0   5      265.07      168.22     44.48 o 
   9   0   5      221.70      301.99     61.87 o 
  11   0   5      198.46      179.26     53.51 o 
 -11   1   5        0.11       36.50     46.18 o 
 -10   1   5      235.58      171.41     52.49 o 
  -9   1   5       90.53       64.19     41.57 o 
  -8   1   5       33.31       83.43     32.97 o 
  -7   1   5       70.80       47.01     14.17 o 
  -6   1   5       61.24       64.43     33.31 o 
  -5   1   5      595.61      538.97     28.90 o 
  -4   1   5      357.55      337.58     27.80 o 
  -3   1   5       50.13       46.32     10.47 o 
  -2   1   5    16940.02    13704.67    440.30 o 
  -1   1   5     2974.38     2312.31     65.08 o 
   0   1   5     1445.60     1547.05     48.52 o 
   1   1   5        2.42       -5.07      6.24 o 
   2   1   5     5215.23     4524.82    142.06 o 
   3   1   5        0.51      -10.13      6.75 o 
   4   1   5      580.93      476.28     23.39 o 
   5   1   5       53.33       43.59     10.75 o 
   6   1   5      140.30      167.32     14.00 o 
   7   1   5       57.83       73.13     14.62 o 
   8   1   5      662.39      549.37     53.13 o 
   9   1   5      229.28      233.61     38.23 o 
  10   1   5       60.82       49.73     58.02 o 
  11   1   5        1.40       -9.18     26.13 o 
 -11   2   5      523.29      629.90     84.34 o 
 -10   2   5        3.05      -17.97     39.20 o 
  -9   2   5      617.96      698.57     47.98 o 
  -8   2   5       86.83      104.54     19.59 o 
  -7   2   5      348.39      380.59     26.46 o 
  -6   2   5      556.25      442.81     27.29 o 
  -5   2   5      160.88      119.17     21.96 o 
  -4   2   5     1165.78     1124.30     99.58 o 
  -3   2   5      569.93      468.96     25.65 o 
  -2   2   5       53.13       57.16      9.47 o 
  -1   2   5     8672.38     7879.97    223.97 o 
   0   2   5     1279.51      931.19     31.73 o 
   1   2   5     4204.59     3691.76    116.92 o 
   2   2   5     1354.76     1233.82     44.00 o 
   3   2   5     3194.65     2841.27     92.26 o 
   4   2   5       10.89       19.73      9.17 o 
   5   2   5        0.58        8.57      7.87 o 
   6   2   5       28.62       49.34      9.70 o 
   7   2   5      203.56      161.64     19.16 o 
   8   2   5      180.23      174.06     32.52 o 
   9   2   5      287.15      258.93     40.07 o 
  10   2   5       46.01       -7.67     25.32 o 
  11   2   5       67.52       65.77     31.70 o 
 -11   3   5       10.99       -9.30     43.83 o 
 -10   3   5      462.40      579.23     75.26 o 
  -9   3   5       36.60      -13.94     22.68 o 
  -8   3   5     1598.36     1680.18     83.65 o 
  -7   3   5      232.62      273.50     26.79 o 
  -6   3   5     1116.96      972.22     44.50 o 
  -5   3   5      797.77      819.53     47.94 o 
  -4   3   5      164.99      228.80     24.72 o 
  -3   3   5      620.81      571.01     20.75 o 
  -2   3   5     1716.68     1467.35     55.94 o 
  -1   3   5        2.30        0.20      7.00 o 
   0   3   5      711.66      595.26     23.14 o 
   1   3   5     1635.53     1604.42     54.47 o 
   2   3   5     4328.86     3873.18    123.08 o 
   3   3   5      300.48      294.44     17.85 o 
   4   3   5     2309.19     2183.70     73.17 o 
   5   3   5       20.77       29.75     13.99 o 
   6   3   5      707.47      672.74     38.96 o 
   7   3   5       58.51       71.53     16.10 o 
   8   3   5      203.72      160.25     32.18 o 
   9   3   5        9.06       14.64     24.38 o 
  10   3   5        8.53      -32.71     21.81 o 
  11   3   5       58.83       97.85     34.77 o 
 -11   4   5      369.11      399.80     67.01 o 
 -10   4   5       73.71       71.40     46.59 o 
  -9   4   5      335.74      595.83     72.94 o 
  -8   4   5       68.63      116.50     22.66 o 
  -7   4   5      861.25      899.83     42.80 o 
  -6   4   5       15.06       27.20     14.69 o 
  -5   4   5       26.75        9.89     17.00 o 
  -4   4   5      342.44      383.80     20.39 o 
  -3   4   5      169.13      193.72     16.26 o 
  -2   4   5       37.85       26.19      7.52 o 
  -1   4   5     1362.04     1080.31     40.21 o 
   0   4   5       20.27       29.77      7.59 o 
   1   4   5     2595.87     2185.95     72.30 o 
   2   4   5       17.04       18.91      8.23 o 
   3   4   5     2930.63     2772.14     91.01 o 
   4   4   5      249.90      254.63     17.22 o 
   5   4   5      901.49      764.19     32.78 o 
   6   4   5      278.10      294.11     25.51 o 
   7   4   5      321.40      337.65     24.50 o 
   8   4   5       16.56       -3.19     20.37 o 
   9   4   5       22.58        3.63     24.90 o 
  10   4   5        5.89       -4.01     29.76 o 
  11   4   5       30.06       13.24     30.64 o 
 -11   5   5      261.14      238.29     62.27 o 
 -10   5   5      515.75      544.60     75.98 o 
  -9   5   5      181.74      175.00     40.14 o 
  -8   5   5      245.90      260.86     30.65 o 
  -7   5   5        7.03       29.62     12.66 o 
  -6   5   5       61.50       76.56     14.60 o 
  -5   5   5       83.70       77.94     17.26 o 
  -4   5   5      331.58      377.52     23.96 o 
  -3   5   5     1694.87     1464.32     62.33 o 
  -2   5   5      403.10      462.62     22.82 o 
  -1   5   5      457.33      416.34     21.68 o 
   0   5   5     9998.52     8600.36    244.96 o 
   1   5   5      553.33      507.28     21.70 o 
   2   5   5      661.65      677.10     28.92 o 
   3   5   5      667.20      661.70     29.12 o 
   4   5   5      678.46      637.07     29.09 o 
   5   5   5       97.90       88.19     11.70 o 
   6   5   5       10.55       27.02     15.15 o 
   7   5   5      550.39      599.65     35.26 o 
   8   5   5      187.64      150.17     33.95 o 
   9   5   5       90.99      111.38     29.79 o 
  10   5   5      166.87      191.90     61.20 o 
  11   5   5       29.72       31.65     31.15 o 
 -11   6   5      169.50      157.86     54.92 o 
 -10   6   5      169.59      121.07     50.61 o 
  -9   6   5      379.97      393.13     43.63 o 
  -8   6   5       55.41       57.42     21.06 o 
  -7   6   5       32.34       40.66     22.93 o 
  -6   6   5       16.92       10.79     14.46 o 
  -5   6   5      429.35      488.51     25.32 o 
  -4   6   5      427.13      444.10     23.86 o 
  -3   6   5      480.69      409.96     39.90 o 
  -2   6   5      216.83      206.28     15.58 o 
  -1   6   5     4131.79     3768.54    123.44 o 
   0   6   5     1264.71     1093.64     41.23 o 
   1   6   5     5030.27     4179.96    122.69 o 
   2   6   5       22.72       25.35      9.08 o 
   3   6   5      351.81      294.67     21.58 o 
   4   6   5      866.61      819.60     34.31 o 
   5   6   5      258.64      222.75     17.08 o 
   6   6   5       74.02       63.85     16.30 o 
   7   6   5       29.69       42.99     12.15 o 
   8   6   5       47.63       51.10     13.50 o 
   9   6   5      171.86      221.93     39.55 o 
  10   6   5        0.15        1.10     25.05 o 
 -10   7   5      349.45      334.22     37.55 o 
  -9   7   5       27.09       48.63     25.02 o 
  -8   7   5        5.29       -8.60     47.16 o 
  -7   7   5        9.71       23.88     26.77 o 
  -6   7   5       31.14       39.60     13.70 o 
  -5   7   5       73.73       26.41     11.78 o 
  -4   7   5     1406.12     1333.54     51.53 o 
  -3   7   5      450.72      477.38     31.40 o 
  -2   7   5     1087.25     1066.95     42.13 o 
  -1   7   5      295.43      293.20     21.67 o 
   0   7   5     9913.53     9081.44    287.19 o 
   1   7   5      739.90      667.32     29.71 o 
   2   7   5     1983.61     1835.43     63.77 o 
   3   7   5       40.47       37.22     10.48 o 
   4   7   5       34.43       67.45     11.84 o 
   5   7   5       11.83       40.73     10.80 o 
   6   7   5      109.58      144.46     32.95 o 
   7   7   5        2.58        1.56     17.31 o 
   8   7   5        0.32        8.90     12.34 o 
   9   7   5       14.56       28.49     25.30 o 
  10   7   5      494.22      539.85     60.11 o 
 -10   8   5        0.29       -7.35     18.60 o 
  -9   8   5      430.86      343.81     37.30 o 
  -8   8   5        3.61      -24.68     16.45 o 
  -7   8   5       64.94       95.16     23.67 o 
  -6   8   5      178.64      182.10     18.95 o 
  -5   8   5      449.49      466.89     28.01 o 
  -4   8   5        5.82        5.66     10.64 o 
  -3   8   5      852.61      806.64     41.93 o 
  -2   8   5       57.77       74.65     12.32 o 
  -1   8   5     2409.18     2340.96     81.22 o 
   0   8   5       37.76       30.90     10.41 o 
   1   8   5     5366.38     4807.86    173.96 o 
   2   8   5      116.14      130.28     21.53 o 
   3   8   5        0.61       -9.83      8.74 o 
   4   8   5       72.00       73.99     15.69 o 
   5   8   5      292.48      276.56     20.83 o 
   6   8   5       48.88       45.71     14.19 o 
   7   8   5       17.15       45.21     16.22 o 
   8   8   5       11.84        1.04     13.09 o 
   9   8   5      188.39      234.55     40.73 o 
  10   8   5        0.05       -7.88     59.53 o 
 -10   9   5      331.86      287.41     36.56 o 
  -9   9   5        3.02        0.41     19.11 o 
  -8   9   5      254.52      267.50     34.34 o 
  -7   9   5       28.08       52.11     50.83 o 
  -6   9   5        9.40       -4.04     11.72 o 
  -5   9   5       22.24       15.31     15.88 o 
  -4   9   5      730.30      736.53     35.45 o 
  -3   9   5      251.52      298.75     26.03 o 
  -2   9   5      149.63      130.06     17.85 o 
  -1   9   5      127.77      129.90     15.01 o 
   0   9   5     2626.39     2483.13     85.32 o 
   1   9   5        8.16      -10.78     12.51 o 
   2   9   5      356.23      320.92     24.03 o 
   3   9   5      152.83      192.34     17.55 o 
   4   9   5      437.28      399.28     24.82 o 
   5   9   5      172.92      250.59     24.74 o 
   6   9   5      503.39      469.80     32.32 o 
   7   9   5       83.57      124.27     18.56 o 
   8   9   5       18.56       16.00     16.17 o 
   9   9   5       44.76       14.63     25.54 o 
  10   9   5      206.36      240.42     44.46 o 
  -9  10   5      524.48      564.90     55.49 o 
  -8  10   5        0.80       -5.75     44.81 o 
  -7  10   5      211.66      213.57     33.68 o 
  -6  10   5       38.33        2.42     12.17 o 
  -5  10   5      195.51      151.86     18.03 o 
  -4  10   5        6.85        9.96     11.88 o 
  -3  10   5       78.92      105.54     25.81 o 
  -2  10   5       30.21       32.86     14.18 o 
  -1  10   5      244.13      207.91     18.73 o 
   0  10   5       44.64       52.95     13.30 o 
   1  10   5     1824.26     1610.09     66.42 o 
   2  10   5      158.99      147.32     17.90 o 
   3  10   5      454.95      434.35     26.47 o 
   4  10   5        8.47        8.27      9.82 o 
   5  10   5      554.52      510.50     48.67 o 
   6  10   5      136.13      145.73     20.35 o 
   7  10   5        9.86       -1.80     11.47 o 
   8  10   5       38.16       26.77     16.94 o 
   9  10   5       67.69       39.17     33.44 o 
  -9  11   5       23.13      -21.91     26.42 o 
  -8  11   5      432.09      425.73     47.30 o 
  -7  11   5        0.03      -14.04     18.47 o 
  -6  11   5      421.41      377.34     29.69 o 
  -5  11   5       59.28       95.28     19.07 o 
  -4  11   5      270.07      274.20     27.42 o 
  -3  11   5      251.60      241.43     52.26 o 
  -2  11   5        0.99        6.86     13.42 o 
  -1  11   5       14.88       -4.73     11.00 o 
   0  11   5      920.11      732.45     55.49 o 
   1  11   5       61.45       59.75     17.68 o 
   2  11   5     1004.03      935.17     44.96 o 
   3  11   5      318.62      273.57     22.27 o 
   4  11   5      808.37      874.34     38.29 o 
   5  11   5        0.01      -13.36     18.91 o 
   6  11   5      464.43      395.35     32.10 o 
   7  11   5        0.72      -10.82     11.83 o 
   8  11   5        0.96       -6.99     14.91 o 
   9  11   5      104.76      123.31     21.33 o 
  -8  12   5       82.72      110.37     29.29 o 
  -7  12   5       22.06       29.03     22.57 o 
  -6  12   5      237.45      218.11     28.44 o 
  -5  12   5      230.52      154.29     28.80 o 
  -4  12   5      124.27      112.59     20.33 o 
  -3  12   5      334.32      479.95     36.17 o 
  -2  12   5      349.56      334.39     32.72 o 
  -1  12   5      733.19      648.58     37.92 o 
   0  12   5       29.69       10.42     16.31 o 
   1  12   5     1185.22     1045.77     49.45 o 
   2  12   5      615.96      667.49     34.61 o 
   3  12   5      117.61      111.43     25.55 o 
   4  12   5        1.18       -8.82      9.27 o 
   5  12   5      448.03      434.87     34.48 o 
   6  12   5        6.27       15.26     13.81 o 
   7  12   5       29.87       17.50     13.06 o 
   8  12   5       69.36       53.20     16.39 o 
  -8  13   5       49.06       48.43     24.35 o 
  -7  13   5        4.61        8.84     22.00 o 
  -6  13   5        5.32       19.38     17.32 o 
  -5  13   5      242.87      246.01     24.17 o 
  -4  13   5      264.26      226.51     22.82 o 
  -3  13   5        9.50       18.66     17.11 o 
  -2  13   5      715.90      719.12     49.28 o 
  -1  13   5      209.06      158.66     20.21 o 
   0  13   5     1189.99      982.62     79.86 o 
   1  13   5      347.96      345.05     25.90 o 
   2  13   5      483.70      418.33     48.73 o 
   3  13   5        0.42       -4.72     10.40 o 
   4  13   5       15.06       14.18     18.56 o 
   5  13   5       10.53       46.52     26.42 o 
   6  13   5        3.58      -11.62     24.75 o 
   7  13   5        1.74      -18.77     12.52 o 
   8  13   5       27.28       16.41     15.95 o 
  -7  14   5       10.56      134.78     68.89 o 
  -6  14   5       24.23       11.27     18.71 o 
  -5  14   5       16.10       14.44     17.04 o 
  -4  14   5        5.93      -16.51     11.83 o 
  -3  14   5      343.64      404.61     34.68 o 
  -2  14   5        4.41       -5.12     20.90 o 
  -1  14   5      821.95      747.55     39.21 o 
   0  14   5       71.23       55.06     14.59 o 
   1  14   5      542.65      531.80     33.26 o 
   2  14   5      188.75      207.44     21.24 o 
   3  14   5      203.58      199.81     20.50 o 
   4  14   5       23.85        9.73     21.24 o 
   5  14   5        0.20       10.25     26.59 o 
   6  14   5       21.33        7.11     40.13 o 
   7  14   5       21.15       27.69     17.09 o 
  -6  15   5       35.27       73.51     22.91 o 
  -5  15   5        4.32       -4.10     13.37 o 
  -4  15   5       49.82       62.18     15.48 o 
  -3  15   5       14.95       -7.39     12.43 o 
  -2  15   5      729.30      741.04     46.18 o 
  -1  15   5       85.79       83.98     19.23 o 
   0  15   5      457.79      424.58     39.77 o 
   1  15   5        0.21      -14.75      9.83 o 
   2  15   5      167.92      154.24     19.49 o 
   3  15   5        3.82       -9.78      9.98 o 
   4  15   5       43.23       35.95     21.57 o 
   5  15   5        0.36       -4.73     14.23 o 
   6  15   5        1.76       -9.28     13.81 o 
  -5  16   5       19.08       38.68     24.15 o 
  -4  16   5       98.11      104.40     18.34 o 
  -3  16   5      192.01      179.27     28.59 o 
  -2  16   5        6.54        3.82     11.86 o 
  -1  16   5      313.39      340.43     28.82 o 
   0  16   5       57.85       65.99     15.99 o 
   1  16   5      155.74      143.39     19.53 o 
   2  16   5       13.00       19.42     12.26 o 
   3  16   5      197.99      171.75     20.72 o 
   4  16   5       20.75       52.17     35.12 o 
   5  16   5       33.47       -2.63     21.74 o 
  -4  17   5       12.65       24.85     14.68 o 
  -3  17   5        2.25        8.35     14.93 o 
  -2  17   5       90.19       48.03     15.77 o 
  -1  17   5       50.47       53.08     15.66 o 
   0  17   5       52.03       74.41     22.43 o 
   1  17   5        2.60       -0.62     12.20 o 
   2  17   5      256.53      207.15     33.00 o 
   3  17   5        0.97      -15.88     15.43 o 
  -1  18   5       30.11       40.65     15.63 o 
   0  18   5        1.68      -14.15     12.40 o 
   1  18   5       28.37       10.47     13.87 o 
 -10   0   6      140.02      190.63     81.94 o 
  -8   0   6       97.97       95.31     26.09 o 
  -6   0   6      622.03      646.68     49.44 o 
  -4   0   6      420.55      497.80     49.16 o 
  -2   0   6     1623.86     1805.00    119.73 o 
   0   0   6     1429.44     1059.79     54.16 o 
   2   0   6     2672.93     2162.03    102.65 o 
   4   0   6      588.96      584.74     39.46 o 
   6   0   6       15.22        9.19     13.22 o 
   8   0   6      581.30      718.70     89.63 o 
  10   0   6       14.46      -38.79     31.44 o 
 -11   1   6      327.04      278.24     63.26 o 
 -10   1   6        1.90       -6.83     43.71 o 
  -9   1   6      287.79      278.57     33.40 o 
  -8   1   6      165.76      212.05     22.43 o 
  -7   1   6     1249.24     1327.82     57.27 o 
  -6   1   6      235.07      294.64     24.27 o 
  -5   1   6        1.67        3.92     13.95 o 
  -4   1   6        8.93        3.33     13.67 o 
  -3   1   6      500.06      527.85     29.08 o 
  -2   1   6       11.89       39.09     13.27 o 
  -1   1   6      925.24      819.84     37.67 o 
   0   1   6      460.69      411.05     20.20 o 
   1   1   6     3295.75     2925.07     94.91 o 
   2   1   6     2317.65     1966.86     66.64 o 
   3   1   6     2851.52     2530.77     84.24 o 
   4   1   6       89.96       98.97     12.62 o 
   5   1   6        0.53        4.63      8.89 o 
   6   1   6       71.50       87.36     12.89 o 
   7   1   6      502.91      501.45     50.55 o 
   8   1   6        8.24      -34.36     22.91 o 
   9   1   6       23.05      -37.19     30.60 o 
  10   1   6        0.84      -37.69     25.42 o 
  11   1   6       89.45       67.17     33.83 o 
 -11   2   6       14.88      -12.91     47.32 o 
 -10   2   6      293.07      204.21     86.28 o 
  -9   2   6      194.60      180.57     46.50 o 
  -8   2   6     2445.07     2406.30     91.02 o 
  -7   2   6      160.60      213.38     21.97 o 
  -6   2   6      339.32      370.51     38.42 o 
  -5   2   6      258.15      225.74     20.53 o 
  -4   2   6       40.78       34.92     13.77 o 
  -3   2   6       96.55      128.86     15.27 o 
  -2   2   6       50.18       27.15      7.54 o 
  -1   2   6       82.18       77.96      9.00 o 
   0   2   6     1289.17     1037.43     35.65 o 
   1   2   6      343.31      285.22     17.51 o 
   2   2   6     6882.11     6068.31    190.01 o 
   3   2   6      230.17      296.71     19.20 o 
   4   2   6      955.59      787.11     34.14 o 
   5   2   6       22.05       40.90     10.30 o 
   6   2   6      636.60      632.21     30.55 o 
   7   2   6       28.87        8.64     14.18 o 
   8   2   6      178.64      212.13     38.79 o 
   9   2   6       76.08       32.60     26.67 o 
  10   2   6        2.32      -27.99     23.12 o 
  11   2   6       26.87       45.45     32.40 o 
 -11   3   6      274.28      245.33     61.60 o 
 -10   3   6       10.25       75.77     47.63 o 
  -9   3   6      808.44      884.43     74.06 o 
  -8   3   6        0.15       -4.58     28.38 o 
  -7   3   6     1803.86     1782.62     74.70 o 
  -6   3   6      596.45      658.72     35.71 o 
  -5   3   6      275.84      317.94     24.53 o 
  -4   3   6       80.21      124.26     15.78 o 
  -3   3   6      281.47      261.49     26.84 o 
  -2   3   6      111.82      103.02     11.00 o 
  -1   3   6       12.64       12.88      8.34 o 
   0   3   6        0.08        4.81      7.26 o 
   1   3   6     1216.87     1064.07     40.21 o 
   2   3   6     1095.49     1015.13     39.35 o 
   3   3   6     5957.60     5467.58    172.38 o 
   4   3   6      436.44      438.72     24.50 o 
   5   3   6      731.52      732.87     32.93 o 
   6   3   6       75.89       29.99     28.27 o 
   7   3   6      811.61      788.72     44.58 o 
   8   3   6      322.53      311.77     42.08 o 
   9   3   6       17.11       20.41     25.66 o 
  10   3   6        0.07        0.79     25.99 o 
 -11   4   6       57.51       43.26     51.69 o 
 -10   4   6      604.03      547.16     78.90 o 
  -9   4   6        0.67       11.08     19.46 o 
  -8   4   6     1241.20     1333.54    121.04 o 
  -7   4   6       24.36       37.56     14.80 o 
  -6   4   6     1502.08     1473.72     61.20 o 
  -5   4   6       82.56      102.04     16.43 o 
  -4   4   6       32.41       30.76     12.81 o 
  -3   4   6      369.98      376.94     20.42 o 
  -2   4   6       97.81      147.83     13.32 o 
  -1   4   6      688.20      701.82     35.72 o 
   0   4   6        0.17       17.74      8.15 o 
   1   4   6      114.99      106.27     12.31 o 
   2   4   6     3595.26     3230.11    105.33 o 
   3   4   6      308.66      282.99     19.39 o 
   4   4   6     2689.16     2640.24     88.63 o 
   5   4   6       46.46       36.51     11.31 o 
   6   4   6      489.22      491.24     35.31 o 
   7   4   6      210.84      196.13     24.55 o 
   8   4   6       58.95       29.88     24.73 o 
   9   4   6       36.17       52.36     26.95 o 
  10   4   6        1.05       -2.98     26.64 o 
 -10   5   6       70.24      100.74     49.82 o 
  -9   5   6      777.60      852.62     57.51 o 
  -8   5   6      137.88      148.48     55.81 o 
  -7   5   6     1204.77     1218.77     54.00 o 
  -6   5   6      151.71      127.10     25.63 o 
  -5   5   6      103.16       76.56     15.15 o 
  -4   5   6     1001.76      934.60     36.73 o 
  -3   5   6       10.57       -2.15      8.78 o 
  -2   5   6       65.26       60.27     10.42 o 
  -1   5   6       27.19       16.03      9.26 o 
   0   5   6       57.55       44.14      9.81 o 
   1   5   6     1608.81     1454.86     52.21 o 
   2   5   6       12.24       22.52     10.32 o 
   3   5   6     2071.61     1920.87     67.31 o 
   4   5   6      419.28      382.85     23.15 o 
   5   5   6     1415.62     1552.25     57.43 o 
   6   5   6      233.90      289.53     27.11 o 
   7   5   6       17.25        6.20     13.68 o 
   8   5   6        8.40        0.05     22.43 o 
   9   5   6       19.80       20.79     25.23 o 
  10   5   6       28.14       37.34     28.85 o 
 -10   6   6      366.13      323.85     37.86 o 
  -9   6   6        4.02        3.98     19.28 o 
  -8   6   6      188.91      211.69     31.10 o 
  -7   6   6        2.68       21.76     19.89 o 
  -6   6   6      251.53      221.94     30.80 o 
  -5   6   6       46.96       32.96     13.93 o 
  -4   6   6      245.34      280.37     20.27 o 
  -3   6   6      762.86      730.45     32.52 o 
  -2   6   6     1598.90     1505.07     54.97 o 
  -1   6   6      252.52      231.13     17.36 o 
   0   6   6     1667.88     1565.05     57.31 o 
   1   6   6      114.93      129.53     14.93 o 
   2   6   6     1328.59     1218.09     46.50 o 
   3   6   6       84.63       68.79     12.47 o 
   4   6   6      542.20      518.30     28.21 o 
   5   6   6       17.16       15.40     17.04 o 
   6   6   6       87.85       82.27     18.24 o 
   7   6   6       15.10       -6.58     21.15 o 
   8   6   6       58.25       60.38     31.60 o 
   9   6   6       24.51       51.88     27.64 o 
  10   6   6      239.96      308.88     57.52 o 
 -10   7   6       23.52        8.77     23.06 o 
  -9   7   6      445.72      380.10     40.99 o 
  -8   7   6        2.27        9.40     20.65 o 
  -7   7   6       13.85       44.63     25.29 o 
  -6   7   6       34.94       39.13     14.91 o 
  -5   7   6      609.96      455.64     33.87 o 
  -4   7   6       30.48       31.36     13.35 o 
  -3   7   6      240.89      280.51     20.01 o 
  -2   7   6       16.19        2.72      9.27 o 
  -1   7   6     2059.22     1772.68     63.62 o 
   0   7   6      163.79      155.20     15.56 o 
   1   7   6     1609.31     1445.42     53.38 o 
   2   7   6       27.81       20.57     10.06 o 
   3   7   6      600.99      554.52     28.70 o 
   4   7   6      271.74      257.14     19.82 o 
   5   7   6      567.29      673.06     35.19 o 
   6   7   6      210.78      203.40     24.45 o 
   7   7   6       45.84       29.08     12.66 o 
   8   7   6       22.44       -4.33     18.99 o 
   9   7   6      165.04      204.50     39.01 o 
  10   7   6        0.02        5.77     65.05 o 
 -10   8   6      292.81      276.82     37.73 o 
  -9   8   6       11.14       -8.56     20.22 o 
  -8   8   6      238.54      237.86     34.04 o 
  -7   8   6       96.34       59.18     23.99 o 
  -6   8   6      166.81      160.05     21.19 o 
  -5   8   6      792.84      926.69     48.58 o 
  -4   8   6      508.68      485.80     29.15 o 
  -3   8   6       55.45       53.61     14.96 o 
  -2   8   6      132.16      115.41     14.33 o 
  -1   8   6      117.57      134.15     17.82 o 
   0   8   6     1609.61     1446.07     60.13 o 
   1   8   6      755.52      656.52     34.35 o 
   2   8   6      484.46      462.36     26.63 o 
   3   8   6        2.76       -6.46     15.77 o 
   4   8   6      812.15      887.65     44.94 o 
   5   8   6       12.70       38.38     16.25 o 
   6   8   6      351.44      330.80     64.10 o 
   7   8   6       55.37       71.33     15.43 o 
   8   8   6       13.95       13.77     12.84 o 
   9   8   6       36.77       57.77     30.50 o 
  -9   9   6      463.31      465.72     51.52 o 
  -8   9   6        0.15       -4.82     21.87 o 
  -7   9   6      211.44      205.37     33.62 o 
  -6   9   6      142.63      133.16     20.71 o 
  -5   9   6      421.02      408.89     32.56 o 
  -4   9   6      105.94      123.25     19.90 o 
  -3   9   6        1.03       -4.36     10.57 o 
  -2   9   6       49.68       41.41     12.01 o 
  -1   9   6      236.80      234.08     28.24 o 
   0   9   6     1019.74     1068.31     47.99 o 
   1   9   6     1180.71     1201.11     53.40 o 
   2   9   6       74.31       80.71     13.80 o 
   3   9   6      342.71      350.79     25.57 o 
   4   9   6       49.40       55.08     13.65 o 
   5   9   6      747.00      809.41     56.19 o 
   6   9   6      158.38      154.80     21.08 o 
   7   9   6       12.28       16.07     24.90 o 
   8   9   6       83.18       86.74     18.24 o 
   9   9   6      106.07      112.08     34.40 o 
  -9  10   6        0.00       -2.29     23.44 o 
  -8  10   6      576.63      544.11    111.37 o 
  -7  10   6        3.17        4.74     20.46 o 
  -6  10   6      646.05      608.58     40.59 o 
  -5  10   6       26.67       52.77     43.49 o 
  -4  10   6       10.18       -7.48     13.28 o 
  -3  10   6       20.71       -0.80     10.80 o 
  -2  10   6      237.54      272.28     26.69 o 
  -1  10   6       24.24       11.12     13.50 o 
   0  10   6      779.27      709.53     38.99 o 
   1  10   6       40.57       38.32     13.57 o 
   2  10   6      360.67      318.47     28.48 o 
   3  10   6        4.01       10.47     11.38 o 
   4  10   6     1675.46     1601.42     60.85 o 
   5  10   6        7.51       25.69     35.85 o 
   6  10   6      360.30      397.25     32.38 o 
   7  10   6        9.76      -11.06     15.06 o 
   8  10   6        6.77        2.37     14.18 o 
   9  10   6        0.48        0.46     29.32 o 
  -8  11   6       22.96       34.30     25.81 o 
  -7  11   6      334.40      357.14     63.88 o 
  -6  11   6        8.78       23.45     18.93 o 
  -5  11   6      644.43      734.46     45.03 o 
  -4  11   6       90.40      114.42     20.34 o 
  -3  11   6       10.74       30.88     12.82 o 
  -2  11   6      390.88      423.17     27.40 o 
  -1  11   6      173.57      203.90     21.22 o 
   0  11   6        0.26       -3.47     13.11 o 
   1  11   6      773.28      748.33     39.37 o 
   2  11   6        3.59        4.01     11.42 o 
   3  11   6      521.61      576.13     44.99 o 
   4  11   6        1.67        3.42     23.41 o 
   5  11   6     1194.90     1173.04     58.95 o 
   6  11   6       21.65        9.52     13.91 o 
   7  11   6       77.31       73.31     18.28 o 
   8  11   6        4.13       -1.39     12.43 o 
  -8  12   6      277.37      266.32     41.80 o 
  -7  12   6        0.17       18.78     23.57 o 
  -6  12   6      138.60      104.76     31.44 o 
  -5  12   6       93.32       86.92     20.52 o 
  -4  12   6      247.36      253.65     27.85 o 
  -3  12   6        0.66        4.46     12.29 o 
  -2  12   6        1.50       16.27     12.74 o 
  -1  12   6      198.73      226.41     27.59 o 
   0  12   6      646.03      650.04     37.42 o 
   1  12   6      281.22      249.63     23.85 o 
   2  12   6      712.79      682.17     38.62 o 
   3  12   6        7.76       23.70     13.08 o 
   4  12   6      454.86      433.84     38.70 o 
   5  12   6        2.46       -1.96     12.62 o 
   6  12   6      103.28       85.56     18.95 o 
   7  12   6        0.62       -8.97     12.64 o 
   8  12   6        1.64        4.46     15.22 o 
  -7  13   6       94.62      109.73     51.34 o 
  -6  13   6       91.83       52.17     30.43 o 
  -5  13   6       60.19       78.86     18.92 o 
  -4  13   6        1.57       15.16     21.78 o 
  -3  13   6       55.47       25.96     14.51 o 
  -2  13   6       18.49       18.52     13.38 o 
  -1  13   6      150.13      118.03     18.73 o 
   0  13   6        0.01      -13.50     11.49 o 
   1  13   6      511.78      474.11     33.32 o 
   2  13   6      162.02      107.43     18.13 o 
   3  13   6      270.42      264.54     37.52 o 
   4  13   6       64.50       52.25     16.82 o 
   5  13   6       80.31       54.20     18.74 o 
   6  13   6       20.00       10.62     15.08 o 
   7  13   6        9.93       27.82     18.75 o 
  -6  14   6       45.91       74.47     28.72 o 
  -5  14   6        2.65        4.52     16.94 o 
  -4  14   6      120.38       85.88     22.32 o 
  -3  14   6        7.57        7.39     17.81 o 
  -2  14   6      427.05      321.57     28.20 o 
  -1  14   6       82.66       63.63     31.08 o 
   0  14   6      444.77      382.98     35.88 o 
   1  14   6        2.87      -12.41      9.42 o 
   2  14   6      144.17      166.53     21.91 o 
   3  14   6       24.05       11.68     12.43 o 
   4  14   6       38.49       40.95     17.64 o 
   5  14   6        3.45       17.36     15.49 o 
   6  14   6       13.73       23.77     16.78 o 
  -5  15   6       52.93       35.88     14.43 o 
  -4  15   6      123.92      116.65     26.17 o 
  -3  15   6      220.00      151.66     27.14 o 
  -2  15   6       57.90       49.40     26.54 o 
  -1  15   6      269.06      235.28     24.64 o 
   0  15   6       74.55       60.18     17.27 o 
   1  15   6      212.79      205.19     22.30 o 
   2  15   6       32.84       18.75     12.24 o 
   3  15   6      176.43      214.11     23.26 o 
   4  15   6       11.20       17.54     16.42 o 
   5  15   6       35.29       49.30     20.81 o 
  -4  16   6       21.58       16.69     14.73 o 
  -3  16   6       64.44       67.05     15.39 o 
  -2  16   6       74.03       65.23     15.90 o 
  -1  16   6       69.14       54.16     15.00 o 
   0  16   6       47.20       19.66     14.05 o 
   1  16   6       23.33        8.79     17.99 o 
   2  16   6      343.79      286.24     26.67 o 
   3  16   6       63.53       84.71     32.77 o 
   4  16   6      135.35      141.41     29.76 o 
  -2  17   6        3.87      -11.10     11.56 o 
  -1  17   6        0.03       10.42     12.79 o 
   0  17   6       29.58       19.52     15.50 o 
   1  17   6       69.40       42.31     25.03 o 
   2  17   6        1.68        9.03     13.45 o 
  -9   0   7      145.17      183.94     78.59 o 
  -7   0   7      536.94      545.65     72.07 o 
  -5   0   7      514.63      514.15     46.42 o 
  -3   0   7     1897.64     1678.96     93.91 o 
  -1   0   7      885.08      849.51     46.35 o 
   1   0   7     1103.43      970.81     53.90 o 
   3   0   7      450.68      403.60     39.46 o 
   5   0   7      117.62      134.67     60.53 o 
   7   0   7      481.59      382.59     64.88 o 
   9   0   7       98.48       56.85     41.47 o 
 -10   1   7       20.29      -10.32     45.99 o 
  -9   1   7        7.35       12.74     23.25 o 
  -8   1   7      881.49      937.57     85.10 o 
  -7   1   7        0.92        1.65     13.84 o 
  -6   1   7     1329.90     1263.16     59.76 o 
  -5   1   7      407.81      451.00     30.46 o 
  -4   1   7      863.10      901.42     43.45 o 
  -3   1   7        9.82       12.42     12.30 o 
  -2   1   7     2684.71     2433.89     89.15 o 
  -1   1   7      335.00      275.77     21.75 o 
   0   1   7      464.57      428.34     25.03 o 
   1   1   7      958.61      856.63     34.88 o 
   2   1   7     1118.11     1054.79     41.46 o 
   3   1   7        1.48        4.27     10.08 o 
   4   1   7      269.16      329.70     24.27 o 
   5   1   7       13.54       43.48     12.17 o 
   6   1   7      838.78      875.02     53.00 o 
   7   1   7       55.55       62.70     27.31 o 
   8   1   7      264.37      259.58     41.14 o 
   9   1   7        1.30      -30.28     23.03 o 
  10   1   7       25.68       16.95     28.14 o 
 -10   2   7       58.20        2.46     45.66 o 
  -9   2   7      219.71      225.93     32.83 o 
  -8   2   7       26.60       23.51     15.61 o 
  -7   2   7     1903.89     2003.56    123.48 o 
  -6   2   7      342.53      370.57     28.90 o 
  -5   2   7      506.18      431.89     29.95 o 
  -4   2   7      118.90      188.38     25.27 o 
  -3   2   7     1822.64     1787.48     69.91 o 
  -2   2   7      141.16      160.63     18.34 o 
  -1   2   7      108.86      116.66     13.38 o 
   0   2   7      442.37      442.09     23.01 o 
   1   2   7        2.14        6.50      9.02 o 
   2   2   7       67.67       72.64     11.90 o 
   3   2   7     1742.55     1735.12     61.87 o 
   4   2   7        1.09        3.13     10.75 o 
   5   2   7      788.70      836.13     37.02 o 
   6   2   7        3.87       -1.24     10.77 o 
   7   2   7     1114.51     1280.32     61.56 o 
   8   2   7      138.85      107.13     31.66 o 
   9   2   7        0.27      -22.01     24.41 o 
  10   2   7       13.75      -18.07     25.62 o 
 -10   3   7      166.22       44.40     50.29 o 
  -9   3   7       45.85       -5.03     24.12 o 
  -8   3   7     1379.45     1425.98     97.98 o 
  -7   3   7      144.13      140.93     20.37 o 
  -6   3   7      926.65      895.73     45.02 o 
  -5   3   7       15.78       26.04     16.96 o 
  -4   3   7      291.42      302.70     26.07 o 
  -3   3   7        2.58       28.75     24.91 o 
  -2   3   7       27.46       47.45     13.23 o 
  -1   3   7      220.28      186.39     13.72 o 
   0   3   7        4.60       16.38     11.87 o 
   1   3   7      619.14      654.57     29.74 o 
   2   3   7     1398.00     1342.98     49.99 o 
   3   3   7      239.76      304.00     21.04 o 
   4   3   7     1285.51     1215.87     47.15 o 
   5   3   7       49.03      102.17     14.64 o 
   6   3   7      734.26      756.85     43.69 o 
   7   3   7       18.02       -5.69     14.41 o 
   8   3   7      148.51      166.90     35.89 o 
   9   3   7       87.24      103.98     31.52 o 
  10   3   7        0.02       15.38     28.14 o 
 -10   4   7        1.50      -56.36     43.21 o 
  -9   4   7      789.66      685.38     87.84 o 
  -8   4   7        4.41       -8.67     14.27 o 
  -7   4   7     2166.13     2323.89    162.48 o 
  -6   4   7        5.77       15.08     14.31 o 
  -5   4   7     1524.86     1537.44     64.24 o 
  -4   4   7       59.05       89.42     48.13 o 
  -3   4   7        0.12        2.30     11.72 o 
  -2   4   7      238.56      286.47     31.72 o 
  -1   4   7       50.72       34.12     13.18 o 
   0   4   7      235.66      231.43     16.14 o 
   1   4   7      257.25      262.76     18.58 o 
   2   4   7      108.74      110.40     14.00 o 
   3   4   7     1084.73     1003.31     41.29 o 
   4   4   7       73.47       76.64     13.29 o 
   5   4   7     1296.41     1382.06     53.08 o 
   6   4   7      121.16      133.43     20.58 o 
   7   4   7      324.01      395.37     32.76 o 
   8   4   7       53.90       44.96     27.42 o 
   9   4   7       34.08       18.35     27.24 o 
  10   4   7       15.78       -2.69     59.53 o 
 -10   5   7      135.29       88.24     53.32 o 
  -9   5   7       44.85        0.67     21.54 o 
  -8   5   7      514.19      419.97     42.15 o 
  -7   5   7       35.67       19.37     20.81 o 
  -6   5   7     1663.05     1604.94     66.88 o 
  -5   5   7      100.75       91.38     17.73 o 
  -4   5   7      937.18      970.30     46.85 o 
  -3   5   7      102.15      124.10     18.27 o 
  -2   5   7       28.24       23.85     15.59 o 
  -1   5   7      698.78      644.31     30.55 o 
   0   5   7      354.88      421.11     37.20 o 
   1   5   7       73.16       71.15     12.44 o 
   2   5   7      468.90      431.22     25.30 o 
   3   5   7      393.00      435.39     25.91 o 
   4   5   7     1236.05     1192.74     47.46 o 
   5   5   7      238.09      200.83     18.83 o 
   6   5   7      778.14      787.61     46.78 o 
   7   5   7       14.02       10.85     14.54 o 
   8   5   7       93.23       82.76     30.67 o 
   9   5   7        0.67       -1.54     26.41 o 
  10   5   7       42.44       40.70     28.98 o 
 -10   6   7       37.18       34.49     30.18 o 
  -9   6   7      132.39       74.11     26.76 o 
  -8   6   7       18.77        1.33     20.03 o 
  -7   6   7      316.97      250.71     25.21 o 
  -6   6   7        1.82      -18.90     12.60 o 
  -5   6   7     1453.79     1526.76     64.75 o 
  -4   6   7      359.58      426.31     41.01 o 
  -3   6   7      211.75      169.72     23.76 o 
  -2   6   7       23.77        5.62     11.37 o 
  -1   6   7      419.74      483.51     26.37 o 
   0   6   7       12.20       16.98     11.14 o 
   1   6   7      507.33      495.23     27.35 o 
   2   6   7       22.28       12.39     10.41 o 
   3   6   7      278.40      311.39     23.71 o 
   4   6   7        9.44       15.06     11.39 o 
   5   6   7      599.97      532.56     38.66 o 
   6   6   7      317.19      351.10     31.76 o 
   7   6   7      135.89      191.04     25.05 o 
   8   6   7        6.75       39.21     27.23 o 
   9   6   7      117.94      146.68     35.31 o 
  -9   7   7       12.50      -24.56     24.55 o 
  -8   7   7       84.10       70.53     48.47 o 
  -7   7   7       55.64       58.63     17.03 o 
  -6   7   7      519.28      573.01     40.29 o 
  -5   7   7        0.67      -13.92     13.73 o 
  -4   7   7     1466.75     1471.41     67.79 o 
  -3   7   7       83.34       89.64     20.10 o 
  -2   7   7       61.70       88.21     13.53 o 
  -1   7   7        1.61        0.39     12.79 o 
   0   7   7      810.21      980.14     45.21 o 
   1   7   7        4.58       -7.31     10.21 o 
   2   7   7       20.45        8.27     11.02 o 
   3   7   7        0.02       15.32     11.25 o 
   4   7   7      312.85      273.61     21.55 o 
   5   7   7        4.00       12.09     24.42 o 
   6   7   7      174.83      229.41     29.88 o 
   7   7   7        0.14      -20.51     13.67 o 
   8   7   7      161.36      169.72     39.13 o 
   9   7   7       17.33       37.43     28.60 o 
  -9   8   7       73.47       68.39     26.59 o 
  -8   8   7       11.99       10.49     22.19 o 
  -7   8   7      258.28      267.38     28.05 o 
  -6   8   7       80.83       81.06     19.00 o 
  -5   8   7      872.97      840.53     47.35 o 
  -4   8   7       60.83       48.33     16.23 o 
  -3   8   7      275.40      176.73     21.87 o 
  -2   8   7      296.63      252.86     21.78 o 
  -1   8   7      361.73      347.58     25.83 o 
   0   8   7       29.94       14.52     12.15 o 
   1   8   7      190.33      184.06     20.23 o 
   2   8   7      316.36      334.82     23.46 o 
   3   8   7      196.75      200.36     19.20 o 
   4   8   7        6.78       16.54     14.05 o 
   5   8   7      434.65      465.87     36.92 o 
   6   8   7       20.86       26.27     17.04 o 
   7   8   7       31.20       38.87     13.45 o 
   8   8   7      129.36      157.55     32.01 o 
   9   8   7      202.12      189.86     39.95 o 
  -9   9   7       49.48       83.32     30.75 o 
  -8   9   7      237.08      257.19     40.71 o 
  -7   9   7       29.21      -27.48     23.08 o 
  -6   9   7     1382.30     1459.08     69.45 o 
  -5   9   7      277.75      242.92     27.15 o 
  -4   9   7      366.79      351.45     30.67 o 
  -3   9   7        6.35       19.67     21.03 o 
  -2   9   7        2.12       18.85     12.21 o 
  -1   9   7        4.07       13.65     14.60 o 
   0   9   7      253.65      221.71     21.65 o 
   1   9   7      607.57      651.92     35.65 o 
   2   9   7      138.18      146.61     16.69 o 
   3   9   7       28.16       65.80     20.25 o 
   4   9   7     1111.92     1145.71     62.66 o 
   5   9   7        0.61       31.32     30.69 o 
   6   9   7      313.11      325.83     32.12 o 
   7   9   7       42.79       58.47     15.85 o 
   8   9   7       62.53       62.47     17.39 o 
  -8  10   7        1.18       40.15     28.76 o 
  -7  10   7      403.97      392.58     49.13 o 
  -6  10   7       37.71       30.37     17.96 o 
  -5  10   7     1209.30     1130.28     58.48 o 
  -4  10   7       74.01       89.51     28.51 o 
  -3  10   7        1.04      -17.64     16.93 o 
  -2  10   7       48.53       47.45     14.05 o 
  -1  10   7       71.24       82.31     20.64 o 
   0  10   7        3.87        0.20     15.32 o 
   1  10   7       56.55       32.54     13.76 o 
   2  10   7       36.75       38.68     14.10 o 
   3  10   7      307.08      329.52     40.45 o 
   4  10   7        1.77        2.30     11.95 o 
   5  10   7     1288.43     1228.09     62.94 o 
   6  10   7       10.46       15.40     28.38 o 
   7  10   7       70.45       89.95     21.83 o 
   8  10   7        1.72       -5.12     13.04 o 
  -8  11   7      264.77      278.51     42.84 o 
  -7  11   7       22.60       15.75     23.57 o 
  -6  11   7      439.76      455.49     40.60 o 
  -5  11   7        3.18       25.00     16.42 o 
  -4  11   7      170.72      161.45     26.70 o 
  -3  11   7       34.20       22.11     16.08 o 
  -2  11   7       24.91       21.31     13.04 o 
  -1  11   7       23.86       30.63     13.82 o 
   0  11   7       99.08       70.81     20.36 o 
   1  11   7      183.51      170.95     20.64 o 
   2  11   7      119.72       96.04     17.16 o 
   3  11   7      148.54      147.92     19.96 o 
   4  11   7      806.24      816.50     47.50 o 
   5  11   7        8.77        0.59     11.30 o 
   6  11   7      156.49      203.01     49.66 o 
   7  11   7        0.23       20.69     14.74 o 
  -7  12   7      286.78      213.14     63.21 o 
  -6  12   7       63.72       82.89     43.05 o 
  -5  12   7      389.33      353.62     33.20 o 
  -4  12   7       11.44        9.71     16.30 o 
  -3  12   7       35.64       37.20     18.61 o 
  -2  12   7        3.96       -4.01     15.53 o 
  -1  12   7        5.67       -6.37     12.96 o 
   0  12   7       92.68      109.97     17.52 o 
   1  12   7       85.21       84.44     17.20 o 
   2  12   7       10.19       32.64     14.19 o 
   3  12   7      321.20      339.06     46.13 o 
   4  12   7       33.47       54.78     24.08 o 
   5  12   7      275.77      363.87     32.89 o 
   6  12   7        4.30        5.14     13.55 o 
   7  12   7       33.26       42.44     32.48 o 
  -6  13   7      244.93      170.16     35.55 o 
  -5  13   7        0.10       19.28     17.80 o 
  -4  13   7      292.63      291.21     34.05 o 
  -3  13   7        3.40        3.87     24.08 o 
  -2  13   7      229.50      256.49     25.51 o 
  -1  13   7        0.41        0.11     17.60 o 
   0  13   7      158.96      143.32     20.35 o 
   1  13   7      102.75      150.90     20.64 o 
   2  13   7       89.40      113.33     19.09 o 
   3  13   7        0.59      -11.04     12.68 o 
   4  13   7      173.34      204.73     28.55 o 
   5  13   7        1.07      -19.18     12.95 o 
   6  13   7       75.01       68.58     18.70 o 
  -5  14   7      201.64      180.18     29.90 o 
  -4  14   7       83.87      116.25     25.71 o 
  -3  14   7      369.22      335.91     64.55 o 
  -2  14   7       20.60       18.90     14.92 o 
  -1  14   7      284.24      282.43     27.20 o 
   0  14   7        0.78      -13.32     12.57 o 
   1  14   7       79.85       65.60     17.80 o 
   2  14   7        7.27       -6.06     13.79 o 
   3  14   7       46.08       17.77     13.41 o 
   4  14   7       50.97       55.01     19.90 o 
   5  14   7       56.83       33.16     24.75 o 
  -4  15   7      168.38      127.07     27.42 o 
  -3  15   7       97.97       99.78     24.19 o 
  -2  15   7      132.89      151.92     22.31 o 
  -1  15   7       18.55       22.58     15.48 o 
   0  15   7       48.86       58.04     17.74 o 
   1  15   7        4.76        1.21     11.38 o 
   2  15   7       76.50       80.55     16.44 o 
   3  15   7      193.29      251.01     32.18 o 
   4  15   7       35.23       21.57     19.10 o 
  -2  16   7        2.36        0.55     11.76 o 
  -1  16   7        0.05        9.14     12.83 o 
   0  16   7       17.21       14.67     13.37 o 
   1  16   7       40.10       30.26     14.35 o 
   2  16   7       22.27        4.27     25.21 o 
 -10   0   8        7.20       10.03     71.90 o 
  -8   0   8      289.65      278.65     38.31 o 
  -6   0   8      190.37      204.10     32.84 o 
  -4   0   8     3352.42     3172.57    259.19 o 
  -2   0   8      787.84      591.63     48.05 o 
   0   0   8      636.12      581.16     38.57 o 
   2   0   8      374.53      376.17     36.79 o 
   4   0   8      129.07      147.14     23.20 o 
   6   0   8      821.20     1056.46     63.04 o 
   8   0   8      161.25      141.13     51.17 o 
 -10   1   8       36.36       36.26     50.46 o 
  -9   1   8        5.44      -32.30     23.92 o 
  -8   1   8       34.38       17.14     15.83 o 
  -7   1   8      176.09      125.22     20.51 o 
  -6   1   8      133.11      177.89     22.45 o 
  -5   1   8     1176.62     1365.93     78.68 o 
  -4   1   8       65.74       37.13     22.16 o 
  -3   1   8     3649.03     3336.25    120.61 o 
  -2   1   8       23.85       39.09     22.77 o 
  -1   1   8      341.14      375.23     30.62 o 
   0   1   8        0.75       -8.74      8.56 o 
   1   1   8      303.37      337.87     21.33 o 
   2   1   8        1.42       23.55     19.41 o 
   3   1   8        6.78        0.13     10.65 o 
   4   1   8        3.45       20.27     14.92 o 
   5   1   8       26.49       25.08     11.42 o 
   6   1   8        0.02       -2.84     12.26 o 
   7   1   8      675.02      796.03     68.14 o 
   8   1   8       89.69      104.90     34.25 o 
   9   1   8       65.28       56.11     30.70 o 
 -10   2   8       14.97        9.55     49.86 o 
  -9   2   8       10.35        9.85     31.41 o 
  -8   2   8      187.63      162.30     37.70 o 
  -7   2   8       98.18       97.48     19.71 o 
  -6   2   8      471.53      489.83     42.74 o 
  -5   2   8       10.13       10.38     14.39 o 
  -4   2   8     2106.58     1973.35     78.90 o 
  -3   2   8       94.60      157.91     20.24 o 
  -2   2   8      775.85      750.30     41.69 o 
  -1   2   8       34.79       41.80     14.11 o 
   0   2   8       13.12       31.51     10.27 o 
   1   2   8      255.47      212.58     17.47 o 
   2   2   8      197.17      238.83     18.87 o 
   3   2   8        0.62       10.32     10.96 o 
   4   2   8       49.48       37.99     13.94 o 
   5   2   8        7.36        9.76     11.25 o 
   6   2   8      325.38      338.45     55.49 o 
   7   2   8       59.42       38.69     42.31 o 
   8   2   8      198.63      203.54     55.35 o 
   9   2   8        5.64      -38.29     25.53 o 
 -10   3   8       25.20      -21.69     49.04 o 
  -9   3   8      223.81      191.60     33.28 o 
  -8   3   8       26.44        7.24     15.59 o 
  -7   3   8     1079.22     1188.71    148.29 o 
  -6   3   8      105.78       93.48     18.64 o 
  -5   3   8      525.61      534.87     56.12 o 
  -4   3   8       81.62      145.69     32.73 o 
  -3   3   8     1033.80      849.66     46.22 o 
  -2   3   8      139.00      145.73     20.55 o 
  -1   3   8       20.55       12.87     12.67 o 
   0   3   8      196.30      158.23     14.75 o 
   1   3   8      159.10      159.08     24.01 o 
   2   3   8       98.28      113.41     15.07 o 
   3   3   8      381.59      425.06     25.87 o 
   4   3   8       22.86       55.22     13.52 o 
   5   3   8      454.85      511.31     34.22 o 
   6   3   8        2.40      -20.13     13.42 o 
   7   3   8      384.64      375.54     33.29 o 
   8   3   8       13.67       26.59     40.63 o 
   9   3   8        7.83        3.40     34.28 o 
  -9   4   8      109.65       90.91     40.74 o 
  -8   4   8      401.49      384.48     32.04 o 
  -7   4   8       29.65       26.97     15.72 o 
  -6   4   8      824.47      957.70     94.71 o 
  -5   4   8      255.54      324.87     34.27 o 
  -4   4   8      916.61      987.95     86.45 o 
  -3   4   8        0.98       58.15     51.94 o 
  -2   4   8      805.33      893.50     46.64 o 
  -1   4   8      223.46      251.33     27.00 o 
   0   4   8       30.45       37.03     11.18 o 
   1   4   8       23.08       11.22     13.76 o 
   2   4   8      419.87      459.22     34.85 o 
   3   4   8       61.24       50.47     12.93 o 
   4   4   8      301.16      352.27     26.82 o 
   5   4   8      190.83      218.78     19.62 o 
   6   4   8      548.91      651.29     42.03 o 
   7   4   8        5.77       -8.60     21.94 o 
   8   4   8      115.63      111.68     32.61 o 
   9   4   8        0.01      -46.65     31.10 o 
  -9   5   8       69.47       54.34     26.65 o 
  -8   5   8        0.01      -27.02     50.83 o 
  -7   5   8      171.48      208.77     42.29 o 
  -6   5   8       42.25       12.04     24.57 o 
  -5   5   8     1142.30     1086.89     97.12 o 
  -4   5   8      452.70      491.37     58.75 o 
  -3   5   8      899.62      874.97     47.09 o 
  -2   5   8      139.85      150.69     20.81 o 
  -1   5   8      761.15      712.74     40.26 o 
   0   5   8      203.97      205.79     30.60 o 
   1   5   8       15.35       27.98     11.76 o 
   2   5   8      166.68      173.69     17.47 o 
   3   5   8      168.84      182.66     18.47 o 
   4   5   8       24.64       24.07     11.46 o 
   5   5   8      285.36      387.37     31.23 o 
   6   5   8      217.34      228.66     40.42 o 
   7   5   8      193.00      220.50     26.58 o 
   8   5   8       11.15        2.33     49.83 o 
   9   5   8      120.46      136.60     50.17 o 
  -9   6   8        0.15        7.01     24.26 o 
  -8   6   8        8.02       18.86     21.66 o 
  -7   6   8        8.01       -9.72     15.11 o 
  -6   6   8      602.02      572.90     48.22 o 
  -5   6   8       71.05       89.81     19.31 o 
  -4   6   8     1077.18      922.77     48.98 o 
  -3   6   8        6.60      -14.21     13.76 o 
  -2   6   8     1293.96     1438.23     66.05 o 
  -1   6   8      123.24      155.13     28.13 o 
   0   6   8       93.13       64.62     18.74 o 
   1   6   8       28.23       28.86     12.22 o 
   2   6   8       24.69       18.97     13.54 o 
   3   6   8      167.15      213.19     19.51 o 
   4   6   8      193.04      259.37     21.19 o 
   5   6   8      100.01      133.07     16.98 o 
   6   6   8      146.62      109.61     21.78 o 
   7   6   8        4.95      -10.50     15.66 o 
   8   6   8      179.97      203.61     77.92 o 
   9   6   8        4.73       23.45     30.23 o 
  -9   7   8        1.01      -35.87     23.91 o 
  -8   7   8       34.92       20.21     23.48 o 
  -7   7   8      115.48      116.78     30.31 o 
  -6   7   8        1.94       -5.64     15.28 o 
  -5   7   8      815.13      821.51     51.98 o 
  -4   7   8       28.40      -12.36     22.31 o 
  -3   7   8     1495.67     1608.94    102.31 o 
  -2   7   8      280.44      283.21     27.09 o 
  -1   7   8     1099.32     1076.29     60.06 o 
   0   7   8      108.32      155.29     18.98 o 
   1   7   8        6.83        3.78     11.31 o 
   2   7   8       10.11       12.09     11.62 o 
   3   7   8        5.49        8.78     11.46 o 
   4   7   8       48.47       79.31     17.23 o 
   5   7   8       80.42       40.63     30.23 o 
   6   7   8        6.96        2.68     24.20 o 
   7   7   8       35.56       27.38     17.08 o 
   8   7   8       25.72       -1.07     26.75 o 
  -8   8   8        0.17       -0.39     31.10 o 
  -7   8   8        7.19       12.23     16.70 o 
  -6   8   8      624.75      591.51     67.37 o 
  -5   8   8        1.43       17.86     19.28 o 
  -4   8   8      573.91      614.47     39.80 o 
  -3   8   8        4.67       -2.05     14.03 o 
  -2   8   8     1234.34     1157.18     63.47 o 
  -1   8   8       15.34       13.73     19.90 o 
   0   8   8      310.76      314.86     25.68 o 
   1   8   8      143.06      127.12     18.05 o 
   2   8   8       27.62       27.43     12.74 o 
   3   8   8        7.34       27.36     21.38 o 
   4   8   8      263.11      278.03     22.99 o 
   5   8   8       15.53        0.45     21.15 o 
   6   8   8       39.64       53.60     19.21 o 
   7   8   8       10.41      -14.19     16.30 o 
   8   8   8      218.77      169.95     38.99 o 
  -8   9   8        0.65        2.40     23.21 o 
  -7   9   8      124.25       88.71     29.73 o 
  -6   9   8       21.00        5.12     20.68 o 
  -5   9   8     1036.53     1042.97     64.45 o 
  -4   9   8      111.43       93.94     24.05 o 
  -3   9   8      179.56      135.55     34.11 o 
  -2   9   8        1.57       19.09     15.22 o 
  -1   9   8      808.74      791.63     48.87 o 
   0   9   8        2.44       18.83     12.59 o 
   1   9   8       10.30        2.92     12.25 o 
   2   9   8       63.51       76.92     15.78 o 
   3   9   8       50.57       59.40     14.21 o 
   4   9   8        2.84       -3.95     12.37 o 
   5   9   8      426.07      448.22     38.21 o 
   6   9   8        0.04        0.16     16.86 o 
   7   9   8      121.06      157.06     36.05 o 
   8   9   8        6.40       13.81     31.43 o 
  -7  10   8        1.99       -5.90     23.36 o 
  -6  10   8      481.37      520.02     45.48 o 
  -5  10   8       51.89      108.30     21.79 o 
  -4  10   8      372.78      354.00     31.87 o 
  -3  10   8       17.13       13.26     16.06 o 
  -2  10   8       54.03       78.75     19.86 o 
  -1  10   8        8.21       -6.60     14.28 o 
   0  10   8      202.53      197.12     21.51 o 
   1  10   8        0.02        8.80     12.94 o 
   2  10   8        9.81       10.20     13.40 o 
   3  10   8       12.41        1.65     16.16 o 
   4  10   8      469.63      478.55     42.82 o 
   5  10   8        7.17       30.03     18.95 o 
   6  10   8       79.93       82.52     23.23 o 
   7  10   8        7.30       -9.35     22.15 o 
  -7  11   8      199.14      179.02     37.36 o 
  -6  11   8       51.74       42.98     19.92 o 
  -5  11   8      408.59      484.04     74.99 o 
  -4  11   8        0.68       -5.78     16.66 o 
  -3  11   8       35.89       44.46     19.06 o 
  -2  11   8       27.07       47.72     48.99 o 
  -1  11   8       65.27      100.94     21.21 o 
   0  11   8       43.19       23.51     14.44 o 
   1  11   8       32.47       49.51     15.28 o 
   2  11   8       37.16       42.77     15.54 o 
   3  11   8      210.26      215.81     24.01 o 
   4  11   8       14.22       31.51     18.01 o 
   5  11   8      231.52      169.46     26.87 o 
   6  11   8        2.35        0.29     14.13 o 
  -6  12   8      275.04      250.37     64.37 o 
  -5  12   8       41.29       21.93     18.85 o 
  -4  12   8      245.46      258.76     32.07 o 
  -3  12   8        3.86       12.96     23.58 o 
  -2  12   8      231.38      235.55     30.62 o 
  -1  12   8       45.96       42.97     20.23 o 
   0  12   8      142.91      147.28     20.81 o 
   1  12   8      182.21      177.58     35.94 o 
   2  12   8       10.02       -3.76     13.13 o 
   3  12   8        8.73        0.35     18.21 o 
   4  12   8      146.56       92.92     26.19 o 
   5  12   8        1.06       16.78     26.73 o 
   6  12   8       57.83       38.26     16.02 o 
  -5  13   8      275.36      248.38     45.65 o 
  -4  13   8        4.16       22.69     19.74 o 
  -3  13   8      444.23      379.33     38.98 o 
  -2  13   8       25.80       32.12     24.58 o 
  -1  13   8      355.06      384.49     43.31 o 
   0  13   8      129.33      165.39     33.46 o 
   1  13   8       33.44       18.81     20.20 o 
   2  13   8        0.67       11.04     14.52 o 
   3  13   8       14.24       17.30     15.29 o 
   4  13   8        1.70       26.14     39.80 o 
   5  13   8       39.40       43.26     21.40 o 
  -4  14   8      318.52      290.83     48.49 o 
  -3  14   8        4.04       -1.80     31.10 o 
  -2  14   8      263.94      218.39     29.47 o 
  -1  14   8       22.44       51.30     20.76 o 
   0  14   8      108.15       94.34     20.23 o 
   1  14   8       24.16       12.50     15.59 o 
   2  14   8       18.15       -5.61     14.04 o 
   3  14   8       45.68       73.25     25.36 o 
   4  14   8       10.71       -4.54     33.28 o 
  -2  15   8        0.04       19.69     19.85 o 
  -1  15   8       64.13       78.78     21.84 o 
   0  15   8       11.74        5.60     20.99 o 
   1  15   8       35.96        4.28     15.27 o 
   2  15   8       10.18       20.35     16.70 o 
  -9   0   9        0.14       13.13     25.31 o 
  -7   0   9        4.91       20.54     63.71 o 
  -5   0   9      296.76      242.69     34.37 o 
  -3   0   9     3103.31     3237.72    244.81 o 
  -1   0   9      835.53      946.79     76.92 o 
   1   0   9      169.56      160.86     23.86 o 
   3   0   9       58.05       97.05     21.16 o 
   5   0   9        9.16        5.91     15.33 o 
   7   0   9      296.72      372.90     69.23 o 
   9   0   9       19.66       32.44     45.82 o 
  -9   1   9        1.18      -14.84     21.25 o 
  -8   1   9       18.18       35.69     17.67 o 
  -7   1   9       47.05       21.08     16.70 o 
  -6   1   9        1.43      -11.66     14.53 o 
  -5   1   9        4.11       10.89     14.30 o 
  -4   1   9      892.92      882.05     45.18 o 
  -3   1   9       14.75       49.12     17.24 o 
  -2   1   9     1897.64     1894.87     82.85 o 
  -1   1   9        6.25      -11.20     13.71 o 
   0   1   9      884.55      798.75     47.85 o 
   1   1   9       38.88       82.51     13.97 o 
   2   1   9      333.94      366.26     24.77 o 
   3   1   9       10.24       17.99     11.63 o 
   4   1   9       50.70       34.07     12.11 o 
   5   1   9        0.40       -2.07     11.11 o 
   6   1   9      181.33      247.42     37.27 o 
   7   1   9       21.85       -5.80     32.44 o 
   8   1   9       36.38       15.12     28.88 o 
   9   1   9        0.57      -41.57     27.71 o 
  -9   2   9      159.89      144.66     34.65 o 
  -8   2   9       32.31       15.95     17.68 o 
  -7   2   9       56.85       51.14     25.78 o 
  -6   2   9       27.74       -4.65     14.11 o 
  -5   2   9      129.06      103.80     21.98 o 
  -4   2   9       26.98       44.12     17.52 o 
  -3   2   9     1028.05     1109.68     56.19 o 
  -2   2   9        5.84       18.62     14.51 o 
  -1   2   9      711.73      671.30     43.16 o 
   0   2   9      569.65      725.23     47.16 o 
   1   2   9     1240.17     1271.28     49.65 o 
   2   2   9       22.30       38.99     12.96 o 
   3   2   9       13.10       13.07     11.63 o 
   4   2   9        0.16       19.16     12.09 o 
   5   2   9       84.03      118.61     16.23 o 
   6   2   9       22.83       50.53     17.27 o 
   7   2   9       80.73       66.89     31.56 o 
   8   2   9       38.23       66.22     48.16 o 
  -9   3   9       11.11       12.57     24.96 o 
  -8   3   9      160.49      144.11     23.78 o 
  -7   3   9       11.68       -0.66     16.34 o 
  -6   3   9      126.23      106.77     21.18 o 
  -5   3   9        0.98        6.03     14.72 o 
  -4   3   9      427.14      522.27     47.50 o 
  -3   3   9       31.00       39.25     16.31 o 
  -2   3   9      883.23      848.31     46.62 o 
  -1   3   9        2.51       28.29     14.65 o 
   0   3   9      389.58      334.30     30.70 o 
   1   3   9      128.38      131.12     16.34 o 
   2   3   9      322.53      380.88     25.18 o 
   3   3   9       90.12      157.89     21.72 o 
   4   3   9       73.43       82.07     14.55 o 
   5   3   9       64.34       76.78     18.15 o 
   6   3   9      220.64      210.99     35.01 o 
   7   3   9       50.75       37.29     30.02 o 
   8   3   9       37.37       47.98     31.02 o 
  -9   4   9       94.32       58.62     52.13 o 
  -8   4   9        0.00        3.66     16.88 o 
  -7   4   9       35.76       19.63     18.05 o 
  -6   4   9       12.21        0.41     15.20 o 
  -5   4   9      141.35      129.40     38.62 o 
  -4   4   9      153.28      197.62     24.75 o 
  -3   4   9      372.63      350.44     30.99 o 
  -2   4   9       44.00       28.15     15.75 o 
  -1   4   9      649.10      628.21     39.98 o 
   0   4   9       14.64       12.54     14.72 o 
   1   4   9      583.02      610.84     31.87 o 
   2   4   9      194.03      253.77     20.62 o 
   3   4   9      227.92      304.01     23.20 o 
   4   4   9        1.76      -14.67      9.78 o 
   5   4   9      101.77      121.24     16.26 o 
   6   4   9       42.24       38.02     19.06 o 
   7   4   9       91.05       94.01     21.65 o 
   8   4   9        0.63      -15.22     26.20 o 
  -8   5   9       50.50       33.79     18.58 o 
  -7   5   9        0.21       -7.01     14.79 o 
  -6   5   9       29.74       23.30     17.58 o 
  -5   5   9      322.59      356.53     35.31 o 
  -4   5   9      525.99      570.49     40.47 o 
  -3   5   9        8.87       -1.70     13.85 o 
  -2   5   9      283.66      198.30     23.65 o 
  -1   5   9        1.98      -17.39     13.48 o 
   0   5   9      943.92     1017.08     57.81 o 
   1   5   9       65.82       79.94     14.66 o 
   2   5   9       99.50       96.15     15.40 o 
   3   5   9      135.10      127.87     16.89 o 
   4   5   9       26.58       40.16     12.79 o 
   5   5   9      102.62      123.48     16.80 o 
   6   5   9       42.28       26.11     17.97 o 
   7   5   9        0.39        0.89     17.45 o 
   8   5   9       59.75       24.31     29.44 o 
  -8   6   9        2.58      -33.88     29.38 o 
  -7   6   9       17.79        0.73     15.89 o 
  -6   6   9      131.40      175.78     25.15 o 
  -5   6   9      202.85      245.09     31.86 o 
  -4   6   9       50.42       47.78     17.69 o 
  -3   6   9      920.07      886.72     49.16 o 
  -2   6   9      181.95      142.89     21.15 o 
  -1   6   9     1269.61     1450.80     75.43 o 
   0   6   9        0.00       19.98     18.06 o 
   1   6   9      298.32      328.20     23.87 o 
   2   6   9      224.51      257.56     21.66 o 
   3   6   9       16.42       50.81     13.49 o 
   4   6   9       30.01       17.64     12.61 o 
   5   6   9        1.14       -3.19     19.12 o 
   6   6   9       12.47       30.57     28.66 o 
   7   6   9       33.01       34.14     37.29 o 
   8   6   9        7.08       11.73     56.69 o 
  -8   7   9       13.88        6.33     34.37 o 
  -7   7   9        1.18       -2.86     16.77 o 
  -6   7   9      175.75      208.68     40.75 o 
  -5   7   9       59.43       61.68     21.55 o 
  -4   7   9      418.35      398.90     33.63 o 
  -3   7   9        2.52      -10.50     14.00 o 
  -2   7   9     1611.72     1627.20     83.82 o 
  -1   7   9       18.00      -13.13     14.72 o 
   0   7   9      659.56      826.13     51.28 o 
   1   7   9        4.55       14.49     12.03 o 
   2   7   9       48.43       77.72     15.00 o 
   3   7   9       56.69       63.17     14.72 o 
   4   7   9       49.53       30.96     13.14 o 
   5   7   9       34.62       53.95     19.56 o 
   6   7   9        2.65      -24.23     16.15 o 
   7   7   9        7.47       -4.46     17.03 o 
  -7   8   9       11.01       -6.60     29.03 o 
  -6   8   9       41.89       66.55     20.92 o 
  -5   8   9      304.57      292.28     31.11 o 
  -4   8   9        3.53       -5.74     15.32 o 
  -3   8   9      472.26      465.15    101.84 o 
  -2   8   9        7.78      -12.91     14.09 o 
  -1   8   9     1197.33     1298.89    145.98 o 
   0   8   9       36.35       22.82     15.82 o 
   1   8   9       27.19       37.37     14.61 o 
   2   8   9        2.50       13.03     13.95 o 
   3   8   9       27.51       37.51     14.22 o 
   4   8   9        2.98       14.28     13.93 o 
   5   8   9       20.17       24.82     18.41 o 
   6   8   9        0.01       -7.50     22.19 o 
   7   8   9       52.69       49.42     21.54 o 
  -7   9   9       28.51       24.47     19.58 o 
  -6   9   9       74.42       38.15     19.41 o 
  -5   9   9        1.89      -19.20     39.13 o 
  -4   9   9      131.03       95.29     21.93 o 
  -3   9   9        1.52        2.95     28.93 o 
  -2   9   9      462.03      520.98     43.29 o 
  -1   9   9       31.34       23.51     17.09 o 
   0   9   9      422.22      435.44     38.78 o 
   1   9   9        0.28      -17.22     12.36 o 
   2   9   9       20.58       56.97     15.04 o 
   3   9   9        8.43       -7.98     12.86 o 
   4   9   9      113.48      154.57     19.77 o 
   5   9   9       17.67       24.54     19.18 o 
   6   9   9        0.87      -24.93     16.62 o 
   7   9   9        8.55       -4.43     18.99 o 
  -6  10   9        0.42       -7.86     17.30 o 
  -5  10   9       92.30      110.72     24.71 o 
  -4  10   9        0.61       14.72     17.03 o 
  -3  10   9       80.61       97.86     22.11 o 
  -2  10   9        0.13        2.94     16.19 o 
  -1  10   9      310.86      270.86     33.11 o 
   0  10   9       15.35       22.41     20.90 o 
   1  10   9       90.84       70.76     17.01 o 
   2  10   9        2.10       22.43     14.66 o 
   3  10   9      229.83      248.26     23.40 o 
   4  10   9        3.54       19.58     22.58 o 
   5  10   9       56.82       42.66     27.39 o 
   6  10   9       11.50        7.23     18.75 o 
  -6  11   9      149.14      155.06     28.00 o 
  -5  11   9        0.40        0.15     17.98 o 
  -4  11   9       45.30       53.91     20.85 o 
  -3  11   9       58.47       72.77     25.08 o 
  -2  11   9      255.40      311.64     54.35 o 
  -1  11   9       11.51      -16.70     47.49 o 
   0  11   9      192.46      205.89     28.75 o 
   1  11   9       29.48       30.70     22.01 o 
   2  11   9       99.97       99.73     34.54 o 
   3  11   9       15.26        8.48     15.17 o 
   4  11   9      167.82      198.69     29.13 o 
   5  11   9        1.44      -16.78     21.46 o 
  -5  12   9       77.02       57.26     22.64 o 
  -4  12   9       30.56       36.59     20.32 o 
  -3  12   9      184.31      223.78     31.04 o 
  -2  12   9       35.13       30.80     21.24 o 
  -1  12   9      473.22      434.30     41.05 o 
   0  12   9       82.22       93.12     22.42 o 
   1  12   9       75.80       43.48     16.83 o 
   2  12   9       22.27       27.99     23.67 o 
   3  12   9       77.75       72.10     19.17 o 
   4  12   9        2.37      -20.72     21.21 o 
  -4  13   9      107.48       99.60     24.78 o 
  -3  13   9        8.74       15.20     19.51 o 
  -2  13   9      329.56      393.73     50.00 o 
  -1  13   9       41.63       27.44     19.83 o 
   0  13   9      191.59      230.45     30.85 o 
   1  13   9       70.32       55.23     17.85 o 
   2  13   9       20.50       10.40     15.75 o 
   3  13   9       20.22        2.52     21.84 o 
  -2  14   9        8.91       14.82     19.75 o 
  -1  14   9      186.25      196.26     30.47 o 
   0  14   9       61.23       53.35     22.80 o 
   1  14   9       60.32       66.21     18.49 o 
  -8   0  10       28.06       -5.00     24.51 o 
  -6   0  10       23.18       12.78     24.03 o 
  -4   0  10      554.77      723.59     87.45 o 
  -2   0  10      185.35      169.22     32.77 o 
   0   0  10     1237.36     1531.38    110.03 o 
   2   0  10      263.06      221.87     29.32 o 
   4   0  10        0.14       -8.27     15.92 o 
   6   0  10       28.53       47.49     41.14 o 
   8   0  10        9.11      -32.77     39.13 o 
  -8   1  10        8.27        7.79     17.79 o 
  -7   1  10       11.54       24.65     17.65 o 
  -6   1  10       11.99      -14.29     23.03 o 
  -5   1  10       37.92       42.41     16.77 o 
  -4   1  10        7.99       -8.16     13.03 o 
  -3   1  10      300.93      329.59     62.71 o 
  -2   1  10        3.38      -12.22     19.06 o 
  -1   1  10      275.53      332.42     31.77 o 
   0   1  10      171.36      159.62     24.09 o 
   1   1  10     1051.86     1222.60     65.62 o 
   2   1  10       14.64        2.37     12.17 o 
   3   1  10       49.29       45.66     13.55 o 
   4   1  10        2.83      -16.11     10.74 o 
   5   1  10       68.82       48.49     17.18 o 
   6   1  10       30.50       19.71     17.26 o 
   7   1  10       30.45       31.52     46.15 o 
   8   1  10        0.26       -2.09     28.88 o 
  -8   2  10      212.29      223.34     28.37 o 
  -7   2  10       73.98       73.31     21.50 o 
  -6   2  10        3.07       10.30     16.22 o 
  -5   2  10        0.01       -4.98     14.39 o 
  -4   2  10       70.84       71.67     18.20 o 
  -3   2  10       24.44        8.91     16.45 o 
  -2   2  10      120.77      113.05     19.98 o 
  -1   2  10       85.31       45.04     30.60 o 
   0   2  10      770.02      848.54     50.95 o 
   1   2  10       29.55        6.89     60.03 o 
   2   2  10      701.39      794.31     37.35 o 
   3   2  10        0.19       -9.92     11.71 o 
   4   2  10       61.53       78.61     15.65 o 
   5   2  10        1.51        8.25     12.45 o 
   6   2  10      154.36      201.86     26.99 o 
   7   2  10       42.02       73.12     31.62 o 
  -8   3  10       39.09       38.73     20.78 o 
  -7   3  10       33.47       40.44     19.18 o 
  -6   3  10        8.49       -0.68     23.51 o 
  -5   3  10        2.53       -2.37     26.35 o 
  -4   3  10        3.08      -20.96     21.81 o 
  -3   3  10       20.71       28.50     15.78 o 
  -2   3  10        2.31       -5.43     15.91 o 
  -1   3  10      363.33      344.39     32.39 o 
   0   3  10        5.52        9.34     15.11 o 
   1   3  10      908.55     1058.18     78.43 o 
   2   3  10       24.29       -3.27     13.50 o 
   3   3  10      317.64      358.74     28.19 o 
   4   3  10        3.23       -2.99     12.11 o 
   5   3  10      106.34      115.18     17.16 o 
   6   3  10        4.29        0.06     17.38 o 
   7   3  10        6.79        8.12     27.81 o 
  -8   4  10      183.89      183.70     27.76 o 
  -7   4  10        2.34       -6.56     16.82 o 
  -6   4  10        9.07        6.06     17.08 o 
  -5   4  10       35.73        9.65     32.41 o 
  -4   4  10        1.87      -15.55     14.19 o 
  -3   4  10       16.99        6.62     15.10 o 
  -2   4  10       51.30       82.74     19.07 o 
  -1   4  10       22.05       34.75     16.55 o 
   0   4  10      469.32      395.59     64.55 o 
   1   4  10       35.23       34.47     20.90 o 
   2   4  10      492.46      477.38     29.33 o 
   3   4  10       12.86       13.32     12.70 o 
   4   4  10      216.67      287.93     24.15 o 
   5   4  10        2.06       12.95     12.70 o 
   6   4  10       29.15       31.95     19.20 o 
   7   4  10       12.36        4.94     26.23 o 
  -7   5  10      110.71      104.15     21.99 o 
  -6   5  10       48.77       48.94     32.90 o 
  -5   5  10        0.25      -11.61     15.73 o 
  -4   5  10       39.48       52.05     18.12 o 
  -3   5  10      133.68      203.76     36.40 o 
  -2   5  10       41.31       41.61     17.28 o 
  -1   5  10      301.08      300.17     51.34 o 
   0   5  10        7.52       24.54     27.93 o 
   1   5  10      548.26      570.07     41.73 o 
   2   5  10       91.83       74.80     15.48 o 
   3   5  10      282.67      336.55     26.84 o 
   4   5  10       39.08       27.62     17.18 o 
   5   5  10       39.60       72.03     23.60 o 
   6   5  10        0.01       -2.07     16.06 o 
   7   5  10       10.40       17.64     29.60 o 
  -7   6  10        2.05       21.80     18.67 o 
  -6   6  10       42.26       -3.05     17.31 o 
  -5   6  10      140.48      139.82     24.16 o 
  -4   6  10        8.86       15.03     25.14 o 
  -3   6  10        0.24       18.08     16.31 o 
  -2   6  10      719.62      937.46     56.74 o 
  -1   6  10        0.28       29.47     17.14 o 
   0   6  10      414.04      449.27     47.99 o 
   1   6  10        9.16      -11.63     13.83 o 
   2   6  10      313.33      333.30     25.05 o 
   3   6  10       27.82       19.13     20.52 o 
   4   6  10       75.72       90.39     23.32 o 
   5   6  10       58.85       80.79     20.99 o 
   6   6  10        1.71        7.58     17.97 o 
   7   6  10        3.91       18.44     25.37 o 
  -7   7  10       11.94        5.84     19.36 o 
  -6   7  10        0.81       -1.76     17.20 o 
  -5   7  10       36.89       35.21     18.11 o 
  -4   7  10        2.82      -13.56     22.24 o 
  -3   7  10      144.70      177.10     41.64 o 
  -2   7  10        3.09       12.53     18.39 o 
  -1   7  10      921.36     1004.71     65.88 o 
   0   7  10       12.07       30.79     17.73 o 
   1   7  10       88.89      120.79     22.74 o 
   2   7  10       21.37       17.46     13.73 o 
   3   7  10      113.01      128.74     18.87 o 
   4   7  10        0.04      -19.74     15.54 o 
   5   7  10        9.01       15.06     19.26 o 
   6   7  10        0.03       -0.33     17.89 o 
  -6   8  10       53.24        6.79     18.43 o 
  -5   8  10       22.19       14.05     19.15 o 
  -4   8  10       17.03       21.76     33.61 o 
  -3   8  10        1.00       -0.11     16.33 o 
  -2   8  10      389.85      432.28     39.60 o 
  -1   8  10       46.08       37.80     19.15 o 
   0   8  10      301.95      386.27     37.28 o 
   1   8  10       12.65       36.41     18.30 o 
   2   8  10       91.64      103.62     17.83 o 
   3   8  10        1.68       -1.12     14.72 o 
   4   8  10       96.65      162.74     32.69 o 
   5   8  10        7.12      -13.61     18.17 o 
   6   8  10        0.01        0.59     18.94 o 
  -6   9  10       43.37       47.51     60.87 o 
  -5   9  10        7.05       24.06     35.45 o 
  -4   9  10        0.48       10.88     17.95 o 
  -3   9  10       21.75       -4.10     51.34 o 
  -2   9  10        3.41       -0.42     16.20 o 
  -1   9  10      261.54      325.84     34.64 o 
   0   9  10       78.50      115.13     23.40 o 
   1   9  10      168.58      189.33     27.43 o 
   2   9  10        0.53       -3.75     18.39 o 
   3   9  10      292.99      345.91     27.84 o 
   4   9  10        3.29        0.26     26.58 o 
   5   9  10       13.52        7.79     20.01 o 
  -5  10  10        0.12        9.27     19.37 o 
  -4  10  10        6.79       12.13     18.56 o 
  -3  10  10       27.25       15.23     18.24 o 
  -2  10  10      111.91       42.83     20.64 o 
  -1  10  10       19.94       24.50     17.84 o 
   0  10  10      197.82      233.38     30.62 o 
   1  10  10        3.01       -3.76     16.55 o 
   2  10  10      221.31      321.85     34.74 o 
   3  10  10        4.90       -4.29     14.92 o 
   4  10  10      153.87      171.69     29.03 o 
  -4  11  10        2.64       17.34     19.69 o 
  -3  11  10        9.36        9.71     31.10 o 
  -2  11  10       33.82       33.24     57.69 o 
  -1  11  10      229.44      278.82     34.28 o 
   0  11  10        3.44       -7.65     16.81 o 
   1  11  10      128.16      119.81     48.66 o 
   2  11  10        0.14       20.82     20.73 o 
   3  11  10      210.19      229.87     27.37 o 
  -3  12  10       17.95        2.93     19.83 o 
  -2  12  10       82.44       52.39     21.08 o 
  -1  12  10       27.06       50.11     20.85 o 
   0  12  10      161.05      198.84     38.13 o 
   1  12  10        4.77       -3.22     17.98 o 
   2  12  10      139.58      190.39     29.71 o 
  -7   0  11      140.95      210.75     71.57 o 
  -5   0  11      137.86      100.90     30.31 o 
  -3   0  11       60.45       85.62     31.10 o 
  -1   0  11       38.66       21.07     22.07 o 
   1   0  11      569.42      793.28     71.23 o 
   3   0  11       50.65       34.11     24.75 o 
   5   0  11      197.75      323.34     62.37 o 
  -7   1  11       14.29       -7.08     17.96 o 
  -6   1  11      118.30      133.40     32.49 o 
  -5   1  11       10.67       28.74     17.18 o 
  -4   1  11       98.94      123.84     22.98 o 
  -3   1  11        9.23       -0.49     14.53 o 
  -2   1  11       21.07       12.34     24.75 o 
  -1   1  11       34.42       24.46     15.38 o 
   0   1  11      156.40      160.53     28.76 o 
   1   1  11       26.96       48.48     18.19 o 
   2   1  11      135.26      152.06     24.91 o 
   3   1  11        0.35       21.09     16.20 o 
   4   1  11      111.17      122.63     18.45 o 
   5   1  11        0.02      -10.16     14.51 o 
   6   1  11      112.17       85.34     39.63 o 
  -7   2  11      109.26      102.79     25.58 o 
  -6   2  11       16.75       25.12     17.89 o 
  -5   2  11      106.49       54.17     19.53 o 
  -4   2  11        8.60       -5.72     24.03 o 
  -3   2  11        0.13        5.94     23.12 o 
  -2   2  11        5.26        1.22     14.64 o 
  -1   2  11       27.21       31.44     16.79 o 
   0   2  11       76.36      125.42     32.44 o 
   1   2  11      172.29      191.65     26.30 o 
   2   2  11        1.56        7.26     16.67 o 
   3   2  11      160.60      171.15     25.05 o 
   4   2  11        0.73       -4.71     12.98 o 
   5   2  11      188.66      230.78     23.24 o 
   6   2  11       13.13       16.10     19.52 o 
  -6   3  11       87.58      106.66     21.40 o 
  -5   3  11        0.53        9.87     16.51 o 
  -4   3  11        4.04       -7.18     19.67 o 
  -3   3  11       11.53        4.81     15.49 o 
  -2   3  11       56.91       24.45     15.93 o 
  -1   3  11       62.09       73.37     21.57 o 
   0   3  11      221.66      227.92     31.77 o 
   1   3  11        0.00       -4.20     15.69 o 
   2   3  11      360.65      412.85     37.22 o 
   3   3  11        0.57       14.05     25.75 o 
   4   3  11      237.01      337.58     26.93 o 
   5   3  11        0.24      -12.35     18.02 o 
   6   3  11       80.57      127.72     24.78 o 
  -6   4  11       30.50       44.40     24.02 o 
  -5   4  11       24.93       37.39     19.15 o 
  -4   4  11       13.95       -3.50     15.00 o 
  -3   4  11        2.86      -15.43     24.92 o 
  -2   4  11        7.63        6.17     14.77 o 
  -1   4  11        4.61       21.67     22.91 o 
   0   4  11       22.29       17.30     17.14 o 
   1   4  11      416.25      494.03     64.04 o 
   2   4  11       47.30       48.52     25.08 o 
   3   4  11      267.64      369.99     36.45 o 
   4   4  11       42.95       47.58     18.44 o 
   5   4  11      142.85      190.30     27.67 o 
   6   4  11        8.64      -26.30     21.65 o 
  -6   5  11      131.29      116.29     24.20 o 
  -5   5  11       30.17       21.43     21.04 o 
  -4   5  11       12.96       -3.83     21.24 o 
  -3   5  11       16.66       15.01     27.42 o 
  -2   5  11       24.00        6.47     15.00 o 
  -1   5  11        0.25        7.50     15.71 o 
   0   5  11       83.39       61.86     34.45 o 
   1   5  11       17.09       10.30     15.86 o 
   2   5  11      311.85      332.61     33.56 o 
   3   5  11        0.48       -0.96     16.17 o 
   4   5  11      185.32      262.04     44.32 o 
   5   5  11       24.52       23.41     19.37 o 
  -6   6  11        8.20        1.07     20.56 o 
  -5   6  11       72.37       93.12     23.07 o 
  -4   6  11        0.06      -21.09     14.06 o 
  -3   6  11       24.23       42.80     30.10 o 
  -2   6  11        2.19       -1.77     14.67 o 
  -1   6  11       68.45       96.03     27.59 o 
   0   6  11        1.75       12.54     28.59 o 
   1   6  11       66.44       80.41     21.42 o 
   2   6  11       17.45       16.25     16.95 o 
   3   6  11      193.52      262.16     48.16 o 
   4   6  11       11.01       21.36     15.54 o 
   5   6  11       34.57       10.58     19.16 o 
  -5   7  11        0.55        0.69     18.61 o 
  -4   7  11       40.21        2.82     23.24 o 
  -3   7  11       27.20        0.31     17.22 o 
  -2   7  11       50.45       54.76     20.10 o 
  -1   7  11       22.38       -1.94     16.33 o 
   0   7  11       58.04       85.46     22.21 o 
   1   7  11        0.17       -2.43     20.07 o 
   2   7  11      100.20      135.58     24.67 o 
   3   7  11        3.60        4.91     16.85 o 
   4   7  11       60.36       52.60     21.61 o 
   5   7  11        0.30       -9.95     18.57 o 
  -4   8  11       10.45       -7.54     17.05 o 
  -3   8  11       47.25       42.00     27.26 o 
  -2   8  11        0.49       -6.30     24.75 o 
  -1   8  11       55.50       67.15     21.22 o 
   0   8  11       23.20       18.23     28.43 o 
   1   8  11       62.96       73.38     30.10 o 
   2   8  11        4.36       -4.12     16.88 o 
   3   8  11      192.00      240.38     31.46 o 
   4   8  11        1.75      -13.59     28.43 o 
  -4   9  11        1.77      -26.25     24.92 o 
  -3   9  11        2.10        8.67     17.36 o 
  -2   9  11       41.63       36.45     20.10 o 
  -1   9  11       24.08       11.20     21.91 o 
   0   9  11       13.04       44.11     20.22 o 
   1   9  11       22.81       50.72     21.72 o 
   2   9  11      184.05      247.59     31.86 o 
   3   9  11        0.00       17.44     30.27 o 
  -2  10  11       13.12        7.17     18.37 o 
  -1  10  11       23.65       11.68     18.23 o 
   0  10  11       23.55       14.53     18.79 o 
   1  10  11       53.55       33.42     23.74 o 
   2  10  11        2.98       18.06     19.97 o 
  -4   0  12      333.47      374.57     54.51 o 
  -2   0  12       23.59       24.41     23.41 o 
   0   0  12       12.91       48.16     25.75 o 
   2   0  12        2.14       10.03     23.41 o 
   4   0  12       59.80       82.94     28.76 o 
  -5   1  12      368.03      483.72     45.98 o 
  -4   1  12        0.10       41.65     20.76 o 
  -3   1  12       72.50       47.73     30.43 o 
  -2   1  12        4.25       24.52     16.75 o 
  -1   1  12       13.20       21.92     18.06 o 
   0   1  12        0.00        3.54     15.71 o 
   1   1  12       19.13       21.24     25.75 o 
   2   1  12        0.32       15.86     15.96 o 
   3   1  12       13.40       14.54     42.81 o 
   4   1  12        0.07        2.96     27.09 o 
  -5   2  12       10.17       -1.19     20.22 o 
  -4   2  12      220.45      228.65     39.55 o 
  -3   2  12        5.31       13.97     16.90 o 
  -2   2  12        1.53        0.99     14.66 o 
  -1   2  12       38.92       51.16     39.13 o 
   0   2  12       53.63       77.94     20.32 o 
   1   2  12        0.13      -15.73     14.43 o 
   2   2  12        9.06       17.54     16.37 o 
   3   2  12        3.61        4.89     16.55 o 
   4   2  12      117.61      178.79     27.07 o 
  -5   3  12      179.94      191.84     45.06 o 
  -4   3  12       18.09        0.40     17.15 o 
  -3   3  12       23.79       -1.13     16.09 o 
  -2   3  12        3.22       -1.61     16.05 o 
  -1   3  12        0.08       -9.38     21.57 o 
   0   3  12        7.47       -0.81     14.67 o 
   1   3  12       41.23       59.51     23.08 o 
   2   3  12        0.00       14.05     16.79 o 
   3   3  12       75.84       84.14     21.64 o 
   4   3  12        8.57       28.52     37.29 o 
  -4   4  12       54.93       61.18     21.05 o 
  -3   4  12       10.00       12.06     34.28 o 
  -2   4  12       11.53       22.58     16.42 o 
  -1   4  12        3.27        0.67     15.37 o 
   0   4  12        3.57       -1.53     15.52 o 
   1   4  12       21.34       24.61     17.13 o 
   2   4  12       90.20      135.64     24.83 o 
   3   4  12        7.59       14.32     27.42 o 
   4   4  12      105.19      190.46     31.10 o 
  -4   5  12        4.40       31.48     24.08 o 
  -3   5  12       50.80       31.25     28.43 o 
  -2   5  12        1.82       15.43     16.53 o 
  -1   5  12       16.57        8.25     15.74 o 
   0   5  12       14.90       11.09     16.79 o 
   1   5  12       10.06       39.72     18.32 o 
   2   5  12        9.64        0.12     17.11 o 
   3   5  12       66.72       51.28     20.81 o 
  -3   6  12       26.80       81.20     21.48 o 
  -2   6  12       56.99      112.09     50.83 o 
  -1   6  12        0.54        6.35     15.22 o 
   0   6  12        0.81       -9.73     26.59 o 
   1   6  12       17.41       -0.45     22.74 o 
   2   6  12       13.73       42.20     32.44 o 
   3   6  12        8.39       16.92     20.90 o 
  -2   7  12        5.92       -7.94     16.43 o 
  -1   7  12        7.82       14.06     27.76 o 
   0   7  12        1.04       -4.90     16.52 o 
   1   7  12        1.15       14.79     17.51 o 
   2   7  12        0.18       28.88     19.15 o 
  -1   8  12        9.76        4.60     17.19 o 
   0   8  12        0.05        8.27     18.51 o 
  -1   0  13      132.24      109.69     33.44 o 
   1   0  13        5.22       -6.35     23.08 o 
  -2   1  13      114.57      124.44     34.11 o 
  -1   1  13        5.96        4.22     17.22 o 
   0   1  13       46.04       31.95     18.06 o 
   1   1  13        0.16       27.29     17.73 o 
  -2   2  13        3.83       -2.08     17.13 o 
  -1   2  13       61.12       59.12     20.21 o 
   0   2  13        3.10       -7.26     16.33 o 
   1   2  13       32.13       36.47     35.12 o 
  -1   3  13        5.61       -1.31     15.28 o 
   0   3  13       42.27       79.58     21.16 o 
                                                 
